# Supplementary material for: Novel T cell exhaustion gene signature to predict prognosis and immunotherapy response in thyroid carcinoma from integrated RNA-sequencing analysis
Source: Sci Rep. 2024 Apr 10;14:8375. doi: 10.1038/s41598-024-58419-7 (PMC11006682; doi:10.1038/s41598-024-58419-7)
Supplement: Supplementary file 1 — Supplementary Information. [file 41598_2024_58419_MOESM1_ESM.zip]

Archive with 2 entries (2 files):
- Supplementary Tables.xlsx
- Supplementary Figures.DOCX
