# Supplementary material for: Novel T cell exhaustion gene signature to predict prognosis and immunotherapy response in thyroid carcinoma from integrated RNA-sequencing analysis
Source: Sci Rep. 2024 Apr 10;14:8375. doi: 10.1038/s41598-024-58419-7 (PMC11006682; doi:10.1038/s41598-024-58419-7)
Supplement: Supplementary file 1 — Supplementary Information. [file 41598_2024_58419_MOESM1_ESM.zip › Supplementary Tables.xlsx]

## Sheet: Supplementary Table S1
Supplementary Table S1. The clinicopathological characteristics of the TCGA THCA cohort
Id	futime	fustat	Age	Gender	Grade	Stage	T	M	N	primary_diagnosis.diagnoses	primary_neoplasm_focus_type	primary_thyroid_gland_neoplasm_location_anatomic_site	braf_gene_genotyping_outcome_lab_results_text	neoplasm_depth	neoplasm_length	neoplasm_width	race.demographic	lymph_node_examined_count	number_of_lymphnodes_positive_by_he
TCGA-4C-A93U	129	0	74	FEMALE	unknow	Stage IVA	T4a	M0	N1b	Papillary adenocarcinoma, NOS	Unifocal	Right lobe		2.6	6.5	3.5	black or african american	41	1
TCGA-BJ-A0YZ	754	0	65	MALE	unknow	Stage II	T2	M0	N0	Papillary adenocarcinoma, NOS	Unifocal	Right lobe		NA	3	0.5	white	NA	NA
TCGA-BJ-A0Z0	419	0	55	MALE	unknow	Stage II	T2	MX	N0	Papillary adenocarcinoma, NOS	Unifocal	Right lobe		NA	3.5	2.4	not reported	5	0
TCGA-BJ-A0Z2	1514	0	57	MALE	unknow	Stage IVC	T2	M1	N0	Follicular adenocarcinoma, NOS	Unifocal	Left lobe		2.2	2.8	2.6	black or african american	NA	NA
TCGA-BJ-A0Z3	497	0	33	FEMALE	unknow	Stage I	T1	M0	N0	Papillary adenocarcinoma, NOS	Multifocal	Left lobe	V600E identified	1	1.3	1.2	white	3	0
TCGA-BJ-A0Z5	448	0	58	MALE	unknow	Stage III	T3	M0	N1a	Papillary adenocarcinoma, NOS		Left lobe	V600E identified	NA	NA	NA	white	5	4
TCGA-BJ-A0Z9	1257	0	57	FEMALE	unknow	Stage III	T3	MX	N0	Papillary carcinoma, columnar cell	Multifocal	Bilateral		1.3	2.8	2.1	white	6	0
TCGA-BJ-A0ZA	574	0	67	FEMALE	unknow	Stage II	T2	M0	N0	Papillary adenocarcinoma, NOS	Multifocal	Bilateral		1.3	3.4	2	white	2	0
TCGA-BJ-A0ZB	122	0	66	MALE	unknow	Stage IVA	T3	M0	N1b	Papillary adenocarcinoma, NOS	Unifocal	Right lobe	V600E	1.2	2.4	1.6	white	6	5
TCGA-BJ-A0ZC	352	0	55	MALE	unknow	Stage I	T1	M0	N0	Papillary adenocarcinoma, NOS		Bilateral		3	3.5	3	white	NA	NA
TCGA-BJ-A0ZE	509	0	63	FEMALE	unknow	Stage III	T3	M0	N0	Papillary adenocarcinoma, NOS	Unifocal	Right lobe		5	5.7	5.3	white	NA	NA
TCGA-BJ-A0ZF	1217	0	54	FEMALE	unknow	Stage II	T2	M0	N0	Follicular carcinoma, minimally invasive	Unifocal	Right lobe		1.5	2.5	2	white	NA	NA
TCGA-BJ-A0ZG	775	0	80	MALE	unknow	Stage I	T1	M0	N0	Papillary carcinoma, follicular variant		Bilateral	p. V600E, c.1799T >A	1.2	3.7	2.7	white	NA	NA
TCGA-BJ-A0ZH	460	0	52	FEMALE	unknow	Stage IVA	T2	MX	N1b	Papillary carcinoma, columnar cell		Bilateral	V600E identified	2.5	6	4	white	4	1
TCGA-BJ-A0ZJ	1280	0	36	MALE	unknow	Stage I	T2	M0	N1a	Papillary adenocarcinoma, NOS		Bilateral	not identified	2	4.5	2.5	white	8	1
TCGA-BJ-A18Y	1563	0	29	MALE	unknow	Stage I	T1b	MX	N0	Papillary adenocarcinoma, NOS	Multifocal	Bilateral	not identified	0.7	1.4	1.1	white	5	0
TCGA-BJ-A18Z	1263	0	58	MALE	unknow	Stage IVA	T3	MX	N1b	Papillary adenocarcinoma, NOS	Multifocal	Bilateral	pV600E, c.199T>A identified	2.4	3.6	2.7	white	37	3
TCGA-BJ-A190	626	0	55	MALE	unknow	Stage II	T2	MX	N0	Papillary adenocarcinoma, NOS	Multifocal	Bilateral	not identified	1.4	3.5	1.6	white	1	0
TCGA-BJ-A191	147	0	49	FEMALE	unknow	Stage I	T1b	M0	N0	Papillary carcinoma, columnar cell	Unifocal	Left lobe	not identified	1.8	2	2	white	3	0
TCGA-BJ-A192	1349	0	54	FEMALE	unknow	Stage III	T3	M0	NX	Oxyphilic adenocarcinoma	Unifocal	Left lobe	not identified	2.5	5.5	3.5	white	0	NA
TCGA-BJ-A28R	1282	0	38	FEMALE	unknow	Stage I	T1	M0	N0	Papillary adenocarcinoma, NOS	Unifocal	Right lobe		0.5	3	1.6	white	17	0
TCGA-BJ-A28S	640	0	79	MALE	unknow	Stage II	T2	M0	N0	Papillary adenocarcinoma, NOS	Multifocal	Left lobe		2.4	3.4	3	white	NA	NA
TCGA-BJ-A28T	1081	0	34	FEMALE	unknow	Stage I	T1	M0	N1a	Papillary adenocarcinoma, NOS	Multifocal	Bilateral		0.3	1.5	1	white	9	3
TCGA-BJ-A28V	987	0	80	FEMALE	unknow	Stage III	T3	MX	N0	Papillary adenocarcinoma, NOS	Multifocal	Bilateral		3	5	3.5	white	NA	NA
TCGA-BJ-A28W	344	0	32	FEMALE	unknow	Stage I	T2	M0	N0	Papillary adenocarcinoma, NOS	Multifocal	Bilateral	p.V600E, c.1799T>A	2.7	3	3	white	4	0
TCGA-BJ-A28X	942	0	32	FEMALE	unknow	Stage I	T3	M0	N1a	Papillary carcinoma, columnar cell	Multifocal	Left lobe		NA	NA	NA	white	8	2
TCGA-BJ-A28Z	337	0	46	FEMALE	unknow	Stage III	T3	M0	N1a	Papillary adenocarcinoma, NOS	Multifocal	Left lobe		0.9	1.7	1.2	white	16	1
TCGA-BJ-A290	919	0	70	MALE	unknow	Stage III	T3	M0	N1a	Papillary carcinoma, columnar cell	Unifocal	Left lobe	V600E identified	3	4.5	3.5	white	3	3
TCGA-BJ-A291	696	0	56	FEMALE	unknow	Stage I	T1	M0	N0	Papillary adenocarcinoma, NOS	Multifocal	Right lobe		1.2	1.5	1.4	white	9	0
TCGA-BJ-A2N7	559	0	30	FEMALE	unknow	Stage I	T3	M0	N0	Papillary adenocarcinoma, NOS	Multifocal	Bilateral		NA	NA	NA	white	NA	NA
TCGA-BJ-A2N8	504	0	30	FEMALE	unknow	Stage I	T1b	M0	N0	Papillary adenocarcinoma, NOS	Multifocal	Right lobe		0.9	1	0.9	white	2	0
TCGA-BJ-A2N9	623	0	42	FEMALE	unknow	Stage I	T2	M0	N0	Papillary adenocarcinoma, NOS	Unifocal	Right lobe		1.7	2.5	1.7	white	3	0
TCGA-BJ-A2NA	577	0	77	MALE	unknow	Stage III	T3	M0	N0	Papillary adenocarcinoma, NOS	Multifocal	Bilateral		NA	NA	NA	white	1	0
TCGA-BJ-A2P4	390	0	29	FEMALE	unknow	Stage I	T2	M0	N0	Papillary adenocarcinoma, NOS	Unifocal	Left lobe		2	3.3	2.5	white	NA	NA
TCGA-BJ-A3EZ	487	0	51	MALE	unknow	Stage IVA	T3	M0	N1b	Papillary adenocarcinoma, NOS	Multifocal	Right lobe		NA	NA	NA	white	42	6
TCGA-BJ-A3F0	424	0	64	FEMALE	unknow	Stage I	T1b	M0	N0	Papillary adenocarcinoma, NOS	Unifocal	Right lobe		NA	NA	NA	white	NA	NA
TCGA-BJ-A3PR	1107	0	69	FEMALE	unknow	Stage I	T1a	M0	N0	Papillary adenocarcinoma, NOS	Unifocal	Right lobe		NA	NA	NA	white	6	0
TCGA-BJ-A3PT	709	0	51	FEMALE	unknow	Stage III	T3	M0	N0	Papillary adenocarcinoma, NOS	Multifocal	Bilateral		NA	NA	NA	white	NA	NA
TCGA-BJ-A3PU	567	0	52	MALE	unknow	Stage III	T3	M0	N1a	Papillary adenocarcinoma, NOS	Unifocal	Left lobe		1.8	2.6	2	white	7	7
TCGA-BJ-A45C	243	1	78	MALE	unknow	Stage III	T3	M0	N0	Papillary adenocarcinoma, NOS	Multifocal	Left lobe		0.1	1	0.2	black or african american	2	0
TCGA-BJ-A45D	331	0	36	MALE	unknow	Stage I	T2	M0	N0	Papillary carcinoma, follicular variant	Unifocal	Isthmus		1.3	2.6	1.9	white	1	0
TCGA-BJ-A45E	639	0	46	FEMALE	unknow	Stage I	T1a	M0	N0	Papillary adenocarcinoma, NOS	Unifocal	Left lobe		0.5	0.5	0.5	white	4	0
TCGA-BJ-A45F	105	0	59	FEMALE	unknow	Stage I	T1b	M0	N0	Papillary adenocarcinoma, NOS	Unifocal	Right lobe	Negative	1.5	1.5	1.5	white	NA	NA
TCGA-BJ-A45G	725	0	48	FEMALE	unknow	Stage III	T2	M0	N1	Papillary carcinoma, follicular variant	Multifocal	Right lobe		1.2	2.5	1.6	white	7	4
TCGA-BJ-A45H	865	0	45	MALE	unknow	Stage III	T3	M0	N0	Papillary adenocarcinoma, NOS	Multifocal	Bilateral	600 (pV600E, c1799T>A	1.1	1.5	1.3	white	NA	NA
TCGA-BJ-A45I	470	0	51	FEMALE	unknow	Stage III	T3	M0	N0	Papillary carcinoma, columnar cell	Multifocal	Bilateral	positive	1.1	2.1	1.5	white	6	0
TCGA-BJ-A45J	658	0	39	FEMALE	unknow	Stage I	T1a	M0	N1a	Papillary carcinoma, columnar cell		Left lobe	V600E	0.3	0.3	0.3	white	1	1
TCGA-BJ-A45K	705	0	33	MALE	unknow	Stage I	T2	M0	N0	Papillary carcinoma, follicular variant		Left lobe		2	2.3	2.2	white	8	0
TCGA-BJ-A4O8	591	0	47	MALE	unknow	Stage III	T3	M0	N1a	Papillary adenocarcinoma, NOS	Multifocal		(p.V600E, c.1799T>A)	1.5	1.5	1.5	white	14	6
TCGA-BJ-A4O9	714	0	51	FEMALE	unknow	Stage II	T2	M0	N0	Papillary carcinoma, follicular variant	Unifocal	Left lobe	(pV600E, c.1799)	3.6	3.6	3.6	white	8	0
TCGA-CE-A13K	385	0	30	FEMALE	unknow	Stage I	T3	M0	N1	Papillary adenocarcinoma, NOS	Unifocal	Left lobe		2	4.5	4	asian	2	2
TCGA-CE-A27D	374	0	28	FEMALE	unknow	Stage I	T2	M0	N1	Papillary adenocarcinoma, NOS				1.5	3	2	asian	NA	NA
TCGA-CE-A3MD	389	0	31	MALE	unknow	Stage I	T2	M0	N1	Papillary adenocarcinoma, NOS	Unifocal	Right lobe		1	1.5	1	asian	3	3
TCGA-CE-A3ME	379	0	51	FEMALE	unknow	Stage II	T2	M0	N0	Papillary adenocarcinoma, NOS	Unifocal	Right lobe		2	4	3	asian	NA	NA
TCGA-CE-A481	346	0	41	FEMALE	unknow	Stage I	T1	M0	N0	Papillary adenocarcinoma, NOS	Unifocal	Left lobe		1	1.5	1	asian	NA	NA
TCGA-CE-A482	325	0	27	FEMALE	unknow	Stage I	T1	M0	N1	Papillary adenocarcinoma, NOS	Unifocal	Right lobe		1	2	1.5	asian	NA	NA
TCGA-CE-A483	457	0	34	FEMALE	unknow	Stage I	T2	M0	N1	Papillary adenocarcinoma, NOS	Unifocal	Left lobe		2	4	2	asian	7	4
TCGA-CE-A484	378	0	37	FEMALE	unknow	Stage I	T2	M0	N1	Papillary adenocarcinoma, NOS	Unifocal	Right lobe		2	5	2	asian	4	2
TCGA-CE-A485	385	0	32	MALE	unknow	Stage I	T2	M0	N1	Papillary adenocarcinoma, NOS	Multifocal	Bilateral		2	4.5	2.5	asian	2	1
TCGA-DE-A0XZ	1090	0	65	FEMALE	unknow	Stage III	T1	M0	N1a	Papillary adenocarcinoma, NOS	Multifocal	Right lobe		1.6	2	1.2	white	7	5
TCGA-DE-A0Y2	658	0	30	FEMALE	unknow	Stage I	T2	M0	N1a	Papillary adenocarcinoma, NOS	Multifocal	Left lobe		1.3	2.4	2.2	white	11	6
TCGA-DE-A2OL	1145	0	44	FEMALE	unknow	Stage I	T2	MX	NX	Papillary carcinoma, follicular variant	Unifocal	Right lobe		2.7	2.9	2.8	white	NA	NA
TCGA-DE-A3KN	831	0	49	FEMALE	unknow	Stage IVA	T3	M0	N1b	Papillary adenocarcinoma, NOS	Unifocal	Left lobe		2.8	5.2	4.2	white	9	5
TCGA-DE-A4M8	564	0	61	FEMALE	unknow	Stage III	T2	M0	N1	Papillary adenocarcinoma, NOS	Multifocal	Bilateral		1.5	1.7	1.7	white	4	1
TCGA-DE-A4M9	573	0	28	MALE	unknow	Stage I	T2	M0	NX	Papillary adenocarcinoma, NOS	Multifocal	Right lobe		2	3	2.5	white	NA	NA
TCGA-DE-A4MA	916	0	52	FEMALE	unknow	Stage III	T3	M0	N1a	Papillary adenocarcinoma, NOS	Unifocal	Left lobe		2.2	4.2	3	black or african american	11	7
TCGA-DE-A4MB	352	0	79	FEMALE	unknow	Stage IVA	T3	M0	N1b	Papillary adenocarcinoma, NOS	Multifocal	Left lobe		1.8	4.4	3.7	white	36	3
TCGA-DE-A4MC	913	0	43	FEMALE	unknow	Stage I	T3	M0	N1b	Papillary adenocarcinoma, NOS	Unifocal	Right lobe		1.7	2.8	1.9	american indian or alaska native	1	1
TCGA-DE-A4MD	764	0	71	MALE	unknow	Stage IVA	T3	M0	N1b	Papillary adenocarcinoma, NOS	Unifocal	Right lobe		4.5	6	5.5	white	41	9
TCGA-DE-A69J	447	0	34	FEMALE	unknow	Stage I	T2	M0	NX	Papillary adenocarcinoma, NOS	Multifocal	Right lobe		2.1	2.5	2.2	black or african american	NA	NA
TCGA-DE-A69K	434	0	58	FEMALE	unknow	Stage III	T3	M0	N0	Papillary adenocarcinoma, NOS	Multifocal	Right lobe		1.2	3.1	1.8	black or african american	4	0
TCGA-DE-A7U5	84	0	36	FEMALE	unknow	Stage I	T2	M0	N0	Papillary adenocarcinoma, NOS	Unifocal	Right lobe	positive	1.6	2.4	2.4	black or african american	8	0
TCGA-DJ-A13L	303	0	85	MALE	unknow	Stage I	T1b	M0	N0	Papillary carcinoma, columnar cell	Multifocal	Right lobe		0.8	1.4	0.9	white	NA	NA
TCGA-DJ-A13M	1484	0	28	FEMALE	unknow	Stage I	T1b	M0	N0	Papillary carcinoma, follicular variant	Multifocal	Left lobe		1.4	2	2	white	5	0
TCGA-DJ-A13O	1161	0	56	MALE	unknow	Stage I	T1b	M0	N0	Papillary adenocarcinoma, NOS	Unifocal	Right lobe		0.7	1.1	0.8	white	6	0
TCGA-DJ-A13P	5150	0	52	FEMALE	unknow	Stage II	T2	M0	N0	Papillary adenocarcinoma, NOS	Multifocal	Right lobe		NA	1.5	NA	white	NA	NA
TCGA-DJ-A13R	565	0	50	MALE	unknow	Stage III	T3	M0	N0	Papillary carcinoma, follicular variant	Multifocal	Right lobe		4	5	4.5	white	2	0
TCGA-DJ-A13S	265	0	19	FEMALE	unknow	Stage I	T1b	M0	N0	Papillary carcinoma, follicular variant	Unifocal	Right lobe		1.7	1.8	1.8	white	NA	NA
TCGA-DJ-A13T	1709	0	37	FEMALE	unknow	Stage I	T2	M0	N0	Papillary adenocarcinoma, NOS	Multifocal	Right lobe		NA	2.2	NA	white	7	0
TCGA-DJ-A13U	1590	0	60	MALE	unknow	Stage III	T3	M0	N0	Papillary adenocarcinoma, NOS	Unifocal	Right lobe		0.7	1.1	0.7	white	NA	NA
TCGA-DJ-A13V	1313	0	21	FEMALE	unknow	Stage I	T3	M0	N1a	Papillary adenocarcinoma, NOS	Multifocal	Left lobe		1.8	2.9	2.5	not reported	20	8
TCGA-DJ-A13W	1593	0	45	FEMALE	unknow	Stage I	T1b	M0	N0	Papillary carcinoma, follicular variant	Multifocal	Left lobe		1.2	2	1.4	white	3	0
TCGA-DJ-A13X	253	0	51	FEMALE	unknow	Stage III	T3	M0	N0	Papillary carcinoma, follicular variant	Unifocal	Right lobe		4	6.5	5.5	not reported	1	0
TCGA-DJ-A1QD	1462	0	20	FEMALE	unknow	Stage I	T2	M0	N1b	Papillary adenocarcinoma, NOS	Unifocal	Right lobe		1.2	2.2	1.5	white	NA	NA
TCGA-DJ-A1QE	4134	0	62	FEMALE	unknow	Stage III	T3	M0	N0	Papillary adenocarcinoma, NOS	Unifocal	Right lobe		1	1.5	1.5	white	NA	NA
TCGA-DJ-A1QF	931	0	61	FEMALE	unknow	Stage II	T2	M0	N0	Papillary adenocarcinoma, NOS	Multifocal	Right lobe		2.5	2.9	2.6	white	NA	NA
TCGA-DJ-A1QG	1368	0	62	MALE	unknow	Stage I	T1b	M0	N0	Papillary carcinoma, follicular variant	Multifocal	Bilateral		1.5	1.8	1.5	white	5	0
TCGA-DJ-A1QH	1293	0	58	FEMALE	unknow	Stage III	T3	M0	N1a	Papillary carcinoma, columnar cell	Unifocal	Bilateral		2	2.5	2	white	8	7
TCGA-DJ-A1QI	455	0	63	FEMALE	unknow	Stage II	T2	M0	N0	Papillary adenocarcinoma, NOS	Multifocal	Right lobe		2.5	3	2.5	white	NA	NA
TCGA-DJ-A1QL	535	0	70	MALE	unknow	Stage II	T2	M0	N0	Papillary carcinoma, follicular variant	Unifocal	Left lobe		1.8	2.1	1.8	not reported	NA	NA
TCGA-DJ-A1QM	183	0	42	MALE	unknow	Stage I	T1a	M0	N0	Papillary carcinoma, follicular variant	Multifocal	Bilateral		0.5	0.7	0.6	white	2	0
TCGA-DJ-A1QN	1295	0	42	FEMALE	unknow	Stage I	T1b	M0	N0	Papillary adenocarcinoma, NOS	Multifocal	Bilateral		0.7	0.1	0.2	not reported	NA	NA
TCGA-DJ-A1QO	1442	0	69	MALE	unknow	Stage III	T3	M0	N0	Papillary carcinoma, columnar cell	Multifocal	Bilateral		1.1	2.2	1.8	white	NA	NA
TCGA-DJ-A1QQ	534	0	43	MALE	unknow	Stage I	T3	M0	N0	Papillary adenocarcinoma, NOS	Multifocal	Bilateral		2	3	2.2	asian	NA	NA
TCGA-DJ-A2PN	307	0	70	FEMALE	unknow	Stage I	T1b	M0	N0	Papillary adenocarcinoma, NOS	Unifocal	Left lobe		1	1.3	1.2	white	NA	NA
TCGA-DJ-A2PO	243	0	54	MALE	unknow	Stage I	T1a	M0	N0	Papillary adenocarcinoma, NOS	Multifocal	Bilateral		0.6	0.6	0.6	white	4	0
TCGA-DJ-A2PP	930	0	47	MALE	unknow	Stage II	T2	M0	N0	Papillary carcinoma, follicular variant	Multifocal	Bilateral		2.5	3.6	2.6	not reported	3	0
TCGA-DJ-A2PQ	1077	0	26	MALE	unknow	Stage I	T2	M0	N1a	Papillary adenocarcinoma, NOS	Unifocal	Left lobe		1.5	3.5	2	white	12	7
TCGA-DJ-A2PR	835	0	27	MALE	unknow	Stage I	T3	M0	N1a	Papillary adenocarcinoma, NOS	Multifocal	Bilateral		1.6	2	1.8	asian	12	6
TCGA-DJ-A2PS	797	0	40	FEMALE	unknow	Stage I	T3	M0	N1a	Papillary adenocarcinoma, NOS	Multifocal	Bilateral		0.7	1.1	0.8	white	4	1
TCGA-DJ-A2PT	1181	0	70	FEMALE	unknow	Stage III	T3	M0	N0	Papillary carcinoma, columnar cell	Unifocal	Right lobe		1	1.5	1.2	white	15	0
TCGA-DJ-A2PU	1033	0	52	FEMALE	unknow	Stage II	T2	M0	N0	Papillary adenocarcinoma, NOS	Multifocal	Bilateral		2.2	2.8	2.5	white	1	0
TCGA-DJ-A2PV	973	0	53	FEMALE	unknow	Stage II	T2	M0	N0	Papillary adenocarcinoma, NOS	Multifocal	Bilateral		1.7	3.4	3	white	7	0
TCGA-DJ-A2PW	1060	0	65	MALE	unknow	Stage III	T3	M0	N1a	Papillary adenocarcinoma, NOS	Multifocal	Bilateral		2.6	4.6	2.9	white	1	1
TCGA-DJ-A2PX	881	0	55	FEMALE	unknow	Stage I	T1b	M0	N0	Papillary carcinoma, follicular variant	Unifocal	Left lobe		NA	1.2	NA	white	4	0
TCGA-DJ-A2PY	267	0	46	FEMALE	unknow	Stage III	T3	M0	N1a	Papillary carcinoma, columnar cell	Multifocal	Bilateral		1.2	2.5	1.5	white	2	1
TCGA-DJ-A2PZ	256	0	63	MALE	unknow	Stage III	T3	M0	N0	Papillary adenocarcinoma, NOS	Unifocal	Left lobe		1.2	1.7	1.6	white	1	0
TCGA-DJ-A2Q0	1045	0	57	FEMALE	unknow	Stage II	T2	M0	N0	Papillary adenocarcinoma, NOS	Unifocal	Right lobe		1.5	2.8	2.6	white	4	0
TCGA-DJ-A2Q1	1148	0	44	FEMALE	unknow	Stage I	T1b	M0	N1b	Papillary adenocarcinoma, NOS	Multifocal	Bilateral		1	1.6	1.6	white	44	11
TCGA-DJ-A2Q2	1337	0	57	FEMALE	unknow	Stage III	T3	M0	N0	Papillary carcinoma, follicular variant	Unifocal	Right lobe		2	4.9	3.5	white	1	0
TCGA-DJ-A2Q3	1224	0	61	FEMALE	unknow	Stage III	T3	M0	N1a	Papillary carcinoma, columnar cell	Unifocal	Left lobe		0.6	0.8	0.7	asian	6	1
TCGA-DJ-A2Q4	1032	0	53	MALE	unknow	Stage III	T1b	M0	N1a	Papillary adenocarcinoma, NOS	Multifocal	Bilateral		0.8	1.3	0.8	white	10	1
TCGA-DJ-A2Q5	1140	0	51	MALE	unknow	Stage IVA	T2	M0	N1b	Papillary adenocarcinoma, NOS	Unifocal	Left lobe		2.5	4	2.7	white	5	2
TCGA-DJ-A2Q6	1109	0	38	FEMALE	unknow	Stage I	T1b	M0	N1b	Papillary adenocarcinoma, NOS	Multifocal	Bilateral		0.8	1.1	0.8	white	45	22
TCGA-DJ-A2Q7	1068	0	52	FEMALE	unknow	Stage III	T2	M0	N1a	Papillary adenocarcinoma, NOS	Multifocal	Bilateral		2.2	2.5	2.3	asian	5	3
TCGA-DJ-A2Q8	1189	0	47	FEMALE	unknow	Stage I	T1a	M0	N0	Papillary carcinoma, columnar cell	Unifocal	Left lobe		0.6	0.9	0.8	not reported	3	0
TCGA-DJ-A2Q9	1092	0	65	FEMALE	unknow	Stage III	T1b	M0	N1a	Papillary carcinoma, columnar cell	Multifocal	Right lobe		1.2	1.5	1.3	white	5	1
TCGA-DJ-A2QA	1020	0	56	FEMALE	unknow	Stage III	T3	M0	N0	Papillary carcinoma, follicular variant	Multifocal	Bilateral		0.6	1.3	0.7	asian	1	0
TCGA-DJ-A2QB	1070	0	53	FEMALE	unknow	Stage IVA	T3	M0	N1b	Papillary carcinoma, follicular variant	Multifocal	Bilateral		NA	1.6	NA	asian	54	5
TCGA-DJ-A2QC	1215	0	70	FEMALE	unknow	Stage II	T2	M0	N0	Papillary adenocarcinoma, NOS	Unifocal	Left lobe		2	2.3	2.1	not reported	NA	NA
TCGA-DJ-A3UK	1123	0	35	FEMALE	unknow	Stage I	T1b	M0	N0	Papillary adenocarcinoma, NOS	Multifocal	Left lobe		1	1.5	1	white	3	0
TCGA-DJ-A3UM	944	0	45	FEMALE	unknow	Stage I	T1b	M0	N0	Papillary adenocarcinoma, NOS	Unifocal	Left lobe		0.8	1.3	0.9	asian	3	0
TCGA-DJ-A3UN	986	0	51	FEMALE	unknow	Stage I	T1b	M0	N0	Papillary adenocarcinoma, NOS	Multifocal	Left lobe		0.9	1	1	white	3	0
TCGA-DJ-A3UO	957	0	63	MALE	unknow	Stage IVA	T3	M0	N1b	Papillary adenocarcinoma, NOS	Multifocal	Bilateral		1	2.8	1.8	white	25	6
TCGA-DJ-A3UP	499	0	38	FEMALE	unknow	Stage I	T2	M0	N0	Papillary carcinoma, follicular variant	Unifocal	Left lobe		1.8	2.1	1.9	not reported	24	0
TCGA-DJ-A3UQ	595	0	45	FEMALE	unknow	Stage III	T3	M0	N1a	Papillary carcinoma, columnar cell	Multifocal	Left lobe		0.6	0.7	0.6	asian	6	5
TCGA-DJ-A3UR	1105	0	51	FEMALE	unknow	Stage III	T3	M0	N1a	Papillary carcinoma, follicular variant	Multifocal	Bilateral		0.8	1	0.8	white	7	4
TCGA-DJ-A3US	998	0	37	FEMALE	unknow	Stage I	T1b	M0	N0	Papillary adenocarcinoma, NOS	Unifocal	Right lobe		1.2	1.5	1.2	white	NA	NA
TCGA-DJ-A3UT	1105	0	43	FEMALE	unknow	Stage I	T1a	M0	N0	Papillary carcinoma, follicular variant	Multifocal	Bilateral		0.7	0.9	0.8	white	NA	NA
TCGA-DJ-A3UU	713	0	49	FEMALE	unknow	Stage III	T3	M0	N0	Papillary adenocarcinoma, NOS	Multifocal	Right lobe		1	1.1	1	white	2	0
TCGA-DJ-A3UV	1466	0	18	FEMALE	unknow	Stage I	T1	M0	N0	Papillary adenocarcinoma, NOS	Unifocal	Left lobe		0.6	0.8	0.6	white	2	0
TCGA-DJ-A3UW	1812	0	50	FEMALE	unknow	Stage I	T1b	M0	N0	Papillary adenocarcinoma, NOS	Multifocal	Left lobe		0.5	1.2	0.7	white	4	0
TCGA-DJ-A3UX	345	0	46	FEMALE	unknow	Stage I	T1	M0	N0	Papillary adenocarcinoma, NOS	Unifocal	Right lobe	V600E mutation detected	0.3	0.5	0.4	white	3	0
TCGA-DJ-A3UY	1091	0	32	FEMALE	unknow	Stage I	T1b	M0	N0	Papillary adenocarcinoma, NOS	Unifocal	Left lobe		0.6	1.2	0.7	white	NA	NA
TCGA-DJ-A3UZ	1246	0	70	FEMALE	unknow	Stage III	T3	M0	N0	Papillary adenocarcinoma, NOS	Multifocal	Bilateral		NA	0.8	NA	white	3	0
TCGA-DJ-A3V0	1125	0	56	MALE	unknow	Stage IVA	T4a	M0	N1b	Papillary carcinoma, columnar cell	Multifocal	Right lobe		0.8	1.8	1	not reported	49	13
TCGA-DJ-A3V2	615	0	44	FEMALE	unknow	Stage I	T2	M0	N1a	Papillary adenocarcinoma, NOS	Multifocal	Bilateral		1.9	2.1	2.1	white	4	1
TCGA-DJ-A3V3	931	0	57	FEMALE	unknow	Stage II	T2	M0	N0	Papillary adenocarcinoma, NOS	Unifocal	Left lobe		1.3	2.4	1.8	asian	15	0
TCGA-DJ-A3V4	1294	0	60	FEMALE	unknow	Stage III	T3	M0	N1a	Papillary carcinoma, columnar cell	Multifocal	Left lobe		0.8	1.3	1.3	white	1	1
TCGA-DJ-A3V5	584	0	76	FEMALE	unknow	Stage III	T3	M0	N0	Papillary carcinoma, columnar cell	Unifocal	Right lobe		1.1	1.4	1.2	white	1	0
TCGA-DJ-A3V6	818	0	54	MALE	unknow	Stage III	T3	M0	N0	Papillary carcinoma, columnar cell	Multifocal	Left lobe		1	1.8	1.2	white	NA	NA
TCGA-DJ-A3V7	706	0	44	FEMALE	unknow	Stage III	T3	M0	N0	Papillary carcinoma, columnar cell	Multifocal	Right lobe		1.5	2.2	1.8	white	2	0
TCGA-DJ-A3V8	647	0	28	FEMALE	unknow	Stage I	T3	M0	N1b	Papillary carcinoma, columnar cell	Multifocal	Right lobe		1	2.5	1.4	white	16	8
TCGA-DJ-A3V9	623	0	50	FEMALE	unknow	Stage IVA	T2	M0	N1b	Papillary adenocarcinoma, NOS	Multifocal	Bilateral		NA	2.3	NA	white	56	12
TCGA-DJ-A3VA	755	0	39	FEMALE	unknow	Stage I	T1b	M0	N1a	Papillary adenocarcinoma, NOS	Multifocal	Left lobe		1.5	2	1.8	not reported	28	1
TCGA-DJ-A3VB	697	0	52	MALE	unknow	Stage III	T3	M0	N1a	Papillary carcinoma, columnar cell	Multifocal	Left lobe		2	5.5	3.5	not reported	1	1
TCGA-DJ-A3VD	1238	0	32	FEMALE	unknow	Stage I	T1b	M0	N1a	Papillary adenocarcinoma, NOS	Unifocal	Isthmus		0.6	1.2	0.8	white	14	6
TCGA-DJ-A3VE	577	0	50	MALE	unknow	Stage I	T1b	M0	N0	Papillary adenocarcinoma, NOS	Unifocal	Left lobe		1.3	1.7	1.6	white	NA	NA
TCGA-DJ-A3VF	292	0	60	FEMALE	unknow	Stage IVA	T3	M0	N1b	Papillary carcinoma, columnar cell	Multifocal	Right lobe		0.7	1	0.8	white	12	4
TCGA-DJ-A3VG	1085	0	40	MALE	unknow	Stage I	T1b	M0	N0	Papillary carcinoma, follicular variant	Unifocal	Left lobe		0.6	1.1	0.8	white	1	0
TCGA-DJ-A3VI	95	0	52	FEMALE	unknow	Stage III	T1b	M0	N1a	Papillary adenocarcinoma, NOS	Multifocal	Left lobe		NA	1.2	NA	white	5	3
TCGA-DJ-A3VJ	1108	0	22	MALE	unknow	Stage I	T3	M0	N1a	Nonencapsulated sclerosing carcinoma	Multifocal	Bilateral		1	1.8	1.5	white	5	5
TCGA-DJ-A3VK	753	0	63	MALE	unknow	Stage III	T3	M0	N0	Papillary carcinoma, follicular variant	Multifocal	Right lobe		1	1	1	white	2	0
TCGA-DJ-A3VL	713	0	38	MALE	unknow	Stage I	T1a	M0	N0	Papillary carcinoma, follicular variant	Unifocal	Right lobe		0.5	0.6	0.5	white	1	0
TCGA-DJ-A3VM	840	0	68	FEMALE	unknow	Stage II	T2	M0	N0	Papillary carcinoma, follicular variant	Unifocal	Right lobe		2	3	2.7	white	NA	NA
TCGA-DJ-A4UL	939	0	68	FEMALE	unknow	Stage I	T1b	M0	N0	Papillary adenocarcinoma, NOS	Multifocal	Left lobe		0.6	1.1	0.7	white	3	0
TCGA-DJ-A4UP	916	0	15	FEMALE	unknow	Stage I	T1b	M0	N1b	Papillary adenocarcinoma, NOS	Unifocal	Right lobe		1.1	1.6	1.5	white	49	5
TCGA-DJ-A4UQ	1005	0	60	MALE	unknow	Stage IVA	T3	M0	N1b	Nonencapsulated sclerosing carcinoma	Multifocal	Bilateral		0.3	1.5	0.5	asian	99	31
TCGA-DJ-A4UR	1058	0	36	FEMALE	unknow	Stage II	T3	M1	N1b	Papillary carcinoma, follicular variant	Unifocal	Right lobe		NA	2	NA	asian	23	11
TCGA-DJ-A4UT	823	0	32	FEMALE	unknow	Stage I	T1a	M0	N0	Papillary adenocarcinoma, NOS	Multifocal	Right lobe		0.6	1	0.6	white	NA	NA
TCGA-DJ-A4UW	819	0	34	FEMALE	unknow	Stage I	T1a	M0	N1b	Papillary carcinoma, columnar cell	Multifocal	Left lobe		NA	1.4	NA	asian	25	13
TCGA-DJ-A4V0	1081	0	36	FEMALE	unknow	Stage I	T2	M0	N0	Papillary adenocarcinoma, NOS	Unifocal	Left lobe		1.5	2.1	1.5	asian	NA	NA
TCGA-DJ-A4V2	95	0	38	FEMALE	unknow	Stage I	T2	M0	N0	Papillary adenocarcinoma, NOS	Unifocal	Right lobe		1.5	3	2.5	not reported	1	0
TCGA-DJ-A4V4	481	0	48	FEMALE	unknow	Stage I	T1a	M0	N0	Papillary carcinoma, columnar cell	Multifocal	Bilateral		0.6	0.9	0.8	white	NA	NA
TCGA-DJ-A4V5	1076	0	55	MALE	unknow	Stage IVA	T3	M0	N1b	Papillary adenocarcinoma, NOS	Unifocal	Right lobe		1	4.1	3.2	white	82	30
TCGA-DO-A1JZ	1670	0	23	FEMALE	unknow	Stage I	T2	MX	NX	Papillary carcinoma, follicular variant	Unifocal	Left lobe		2.5	3.3	3	black or african american	NA	NA
TCGA-DO-A1K0	655	0	30	FEMALE	unknow	Stage I	T3	MX	N1b	Papillary adenocarcinoma, NOS	Multifocal	Bilateral		2.7	4.2	4.1	white	14	9
TCGA-E3-A3DY	2815	0	37	MALE	unknow	Stage I	T3	M0	N1a	Papillary carcinoma, follicular variant	Multifocal	Bilateral		0.9	1.7	1.1	white	5	4
TCGA-E3-A3DZ	1436	0	55	FEMALE	unknow	Stage III	T3	M0	N0	Papillary carcinoma, follicular variant	Multifocal	Right lobe		3	4.5	5	white	1	0
TCGA-E3-A3E0	2019	0	34	FEMALE	unknow	Stage I	T2	MX	N0	Papillary adenocarcinoma, NOS		Left lobe		1	2.4	1.5	white	3	0
TCGA-E3-A3E1	2449	0	46	FEMALE	unknow	Stage I	T1	M0	N0	Papillary adenocarcinoma, NOS	Unifocal	Right lobe		1	1.5	1.5	white	2	0
TCGA-E3-A3E2	1922	0	34	FEMALE	unknow	Stage I	T1	MX	N1a	Papillary carcinoma, follicular variant	Multifocal	Right lobe		1.7	1	1	white	8	2
TCGA-E3-A3E3	1595	0	49	FEMALE	unknow	Stage II	T2	M0	N0	Papillary adenocarcinoma, NOS	Multifocal	Right lobe		1.5	2.8	1.7	white	1	0
TCGA-E3-A3E5	1215	0	57	MALE	unknow	Stage IVA	T4a	MX	N1b	Papillary adenocarcinoma, NOS	Multifocal	Bilateral		NA	1	0.9	white	28	13
TCGA-E8-A242	950	0	56	FEMALE	unknow	Stage III	T3	MX	N0	Papillary adenocarcinoma, NOS	Unifocal	Left lobe		NA	1.8	NA	white	1	0
TCGA-E8-A2EA	1085	0	52	FEMALE	unknow	Stage I	T1b	M0	N0	Papillary adenocarcinoma, NOS	Unifocal	Right lobe		NA	1.5	NA	white	12	0
TCGA-E8-A2JQ	356	0	18	FEMALE	unknow	Stage I	T3	M0	N1a	Papillary adenocarcinoma, NOS	Unifocal	Right lobe		NA	2.1	1.9	white	14	11
TCGA-E8-A3X7	951	0	57	FEMALE	unknow	Stage IVA	T4a	M0	N0	Papillary adenocarcinoma, NOS	Multifocal	Right lobe		NA	1	NA	white	NA	NA
TCGA-E8-A413	912	0	38	FEMALE	unknow	Stage I	T1b	M0	N0	Papillary adenocarcinoma, NOS	Unifocal	Left lobe		NA	NA	1.5	asian	NA	NA
TCGA-E8-A414	958	0	45	FEMALE	unknow	Stage III	T3	M0	N0	Papillary adenocarcinoma, NOS	Unifocal	Left lobe		NA	NA	5	asian	1	0
TCGA-E8-A415	944	0	39	FEMALE	unknow	Stage I	T1a	M0	N1b	Papillary adenocarcinoma, NOS	Unifocal	Left lobe		NA	NA	1	asian	2	1
TCGA-E8-A416	952	0	51	FEMALE	unknow	Stage I	T1b	M0	N0	Papillary adenocarcinoma, NOS	Unifocal	Left lobe		NA	NA	1.5	asian	NA	NA
TCGA-E8-A417	938	0	38	FEMALE	unknow	Stage I	T2	M0	N1a	Papillary adenocarcinoma, NOS	Unifocal	Right lobe		NA	NA	2.5	asian	2	2
TCGA-E8-A418	92	0	75	FEMALE	unknow	Stage IVA	T4a	M0	N0	Papillary adenocarcinoma, NOS	Unifocal	Right lobe		NA	NA	9	white	NA	NA
TCGA-E8-A419	774	0	30	FEMALE	unknow	Stage I	T2	M0	N1	Papillary adenocarcinoma, NOS	Unifocal	Left lobe		2	2.5	3	white	5	1
TCGA-E8-A432	931	0	57	FEMALE	unknow	Stage II	T2	M0	N0	Papillary adenocarcinoma, NOS	Unifocal	Left lobe		NA	NA	2.5	asian	NA	NA
TCGA-E8-A433	951	0	25	FEMALE	unknow	Stage I	T2	M0	N0	Papillary adenocarcinoma, NOS	Unifocal	Right lobe		NA	NA	2.5	asian	2	0
TCGA-E8-A434	953	0	56	FEMALE	unknow	Stage I	T1a	M0	N0	Papillary adenocarcinoma, NOS	Unifocal	Left lobe		NA	NA	0.7	asian	NA	NA
TCGA-E8-A436	455	0	53	FEMALE	unknow	Stage IVA	T2	M0	N1b	Papillary adenocarcinoma, NOS	Multifocal	Bilateral		NA	NA	2.5	asian	10	1
TCGA-E8-A437	1213	0	57	FEMALE	unknow	Stage I	TX	M0	NX	Papillary adenocarcinoma, NOS	Unifocal	Right lobe		NA	NA	1.5	white	NA	NA
TCGA-E8-A438	1019	0	23	FEMALE	unknow	Stage I	T1b	M0	N0	Papillary adenocarcinoma, NOS	Unifocal	Left lobe		NA	NA	2.3	white	3	0
TCGA-E8-A44K	943	0	50	FEMALE	unknow	Stage I	T1b	M0	N0	Papillary adenocarcinoma, NOS	Unifocal	Left lobe		NA	NA	2	asian	3	0
TCGA-E8-A44M	917	0	23	FEMALE	unknow	Stage I	T1b	M0	N0	Papillary adenocarcinoma, NOS	Unifocal	Right lobe		NA	NA	1	asian	NA	NA
TCGA-EL-A3CL	963	1	70	FEMALE	unknow	Stage II	T2	M0	NX	Papillary adenocarcinoma, NOS	Unifocal	Isthmus		NA	3	NA	white	NA	NA
TCGA-EL-A3CM	813	1	64	FEMALE	unknow	Stage III	T3	M0	N1b	Papillary adenocarcinoma, NOS	Unifocal	Bilateral		NA	5	NA	white	16	3
TCGA-EL-A3CN	4731	0	47	FEMALE	unknow	Stage II	T3	M0	N0	Papillary adenocarcinoma, NOS	Unifocal	Left lobe		1.3	1.5	1.3	white	1	0
TCGA-EL-A3CO	726	1	88	MALE	unknow	Stage III	T3	M0	N1b	Papillary adenocarcinoma, NOS	Multifocal	Bilateral		3	3.5	3.5	white	41	10
TCGA-EL-A3CP	4831	0	50	FEMALE	unknow	unknow	T1	M0	NX	Papillary carcinoma, follicular variant	Multifocal			NA	1.1	NA	black or african american	NA	NA
TCGA-EL-A3CR	233	1	78	FEMALE	unknow	Stage III	T3	M0	N1b	Papillary adenocarcinoma, NOS	Unifocal	Right lobe		2.5	3.5	3.5	white	32	8
TCGA-EL-A3CS	1385	1	62	FEMALE	unknow	Stage IVA	T4a	M0	N0	Papillary adenocarcinoma, NOS	Unifocal			4	3	2	white	20	0
TCGA-EL-A3CT	1854	1	78	FEMALE	unknow	Stage IVA	T4a	M0	N1a	Papillary adenocarcinoma, NOS	Unifocal	Left lobe		1	6	3	white	17	2
TCGA-EL-A3CU	4780	0	70	FEMALE	unknow	Stage III	T1	M0	N1a	Papillary adenocarcinoma, NOS	Multifocal			1.5	7	4	white	7	4
TCGA-EL-A3CV	1154	0	40	MALE	unknow	Stage I	T3	M0	N1b	Papillary adenocarcinoma, NOS	Multifocal	Bilateral		4	5	3.5	white	38	9
TCGA-EL-A3CW	938	1	87	FEMALE	unknow	Stage III	T2	M0	N1a	Papillary adenocarcinoma, NOS	Unifocal	Right lobe		2	5	4	white	21	14
TCGA-EL-A3CX	3243	0	22	FEMALE	unknow	Stage I	T2	M0	N0	Papillary adenocarcinoma, NOS	Unifocal	Right lobe		2	3.3	3.3	white	13	0
TCGA-EL-A3CY	127	0	28	MALE	unknow	Stage I	TX	M0	N1b	Papillary adenocarcinoma, NOS	Unifocal	Right lobe		1.9	5	3.3	white	12	12
TCGA-EL-A3CZ	2418	0	37	FEMALE	unknow	Stage I	T1	M0	N1a	Papillary adenocarcinoma, NOS	Unifocal	Left lobe		2	4.5	3	white	7	1
TCGA-EL-A3D0	4254	0	61	MALE	unknow	Stage III	T4	M0	N1b	Papillary adenocarcinoma, NOS	Unifocal	Left lobe		3	5	3.5	white	37	9
TCGA-EL-A3D1	2997	0	39	MALE	unknow	Stage I	T2	M0	N0	Papillary adenocarcinoma, NOS	Multifocal	Left lobe		1.5	5.5	4	asian	19	0
TCGA-EL-A3D4	2116	0	62	MALE	unknow	Stage IVA	T3	M0	N1b	Papillary adenocarcinoma, NOS	Multifocal	Bilateral		1.8	4	2.2	black or african american	75	31
TCGA-EL-A3D5	1737	0	44	FEMALE	unknow	Stage I	T3	M0	N1b	Papillary adenocarcinoma, NOS	Multifocal	Bilateral		2	6	4	white	30	15
TCGA-EL-A3D6	3296	0	51	FEMALE	unknow	Stage III	T3	M0	N1b	Papillary adenocarcinoma, NOS	Unifocal	Left lobe		3.2	6	4.7	white	5	1
TCGA-EL-A3GO	1973	0	31	FEMALE	unknow	Stage I	T2	M0	N0	Papillary adenocarcinoma, NOS	Unifocal	Right lobe		2.1	3.2	2.4	white	4	0
TCGA-EL-A3GP	1506	0	70	MALE	unknow	Stage III	T3	M0	N1a	Papillary adenocarcinoma, NOS	Unifocal	Right lobe		3.5	5.5	5	black or african american	15	7
TCGA-EL-A3GQ	1528	0	72	FEMALE	unknow	Stage I	T1	M0	N0	Papillary carcinoma, follicular variant	Unifocal	Right lobe		1	4	2	white	1	0
TCGA-EL-A3GR	3501	0	31	FEMALE	unknow	Stage I	T3	M0	NX	Papillary adenocarcinoma, NOS	Unifocal	Right lobe		1	3	2	white	NA	NA
TCGA-EL-A3GS	1989	0	37	FEMALE	unknow	Stage I	T3	M0	N1	Papillary adenocarcinoma, NOS	Multifocal	Bilateral		1.6	4.2	2.5	white	1	1
TCGA-EL-A3GU	4137	0	72	FEMALE	unknow	Stage III	T3	M0	N1	Papillary adenocarcinoma, NOS	Unifocal	Left lobe		2.5	5	3.5	white	23	10
TCGA-EL-A3GV	1532	0	65	FEMALE	unknow	Stage III	T3	M0	N0	Papillary adenocarcinoma, NOS	Unifocal	Left lobe		1	1.9	1.5	white	1	0
TCGA-EL-A3GW	1527	0	37	FEMALE	unknow	Stage I	T2	M0	N0	Papillary adenocarcinoma, NOS	Unifocal	Right lobe		1.5	2.5	1.7	white	NA	NA
TCGA-EL-A3GX	4494	0	41	FEMALE	unknow	Stage I	T2	M0	N1	Papillary adenocarcinoma, NOS	Unifocal	Right lobe		0.9	1	0.9	white	40	3
TCGA-EL-A3GY	3076	0	40	FEMALE	unknow	Stage II	T1	M1	N1	Papillary adenocarcinoma, NOS	Unifocal	Right lobe		1.8	4.5	2.5	white	NA	NA
TCGA-EL-A3GZ	4258	0	34	FEMALE	unknow	Stage I	T1	M0	N0	Papillary adenocarcinoma, NOS	Unifocal	Left lobe		1.2	5.5	3	white	NA	NA
TCGA-EL-A3H1	1500	1	66	FEMALE	unknow	Stage I	T1	M0	N0	Papillary adenocarcinoma, NOS	Unifocal	Right lobe		NA	NA	NA	black or african american	NA	NA
TCGA-EL-A3H2	1019	1	58	MALE	unknow	Stage II	T2	MX	N0	Papillary adenocarcinoma, NOS	Unifocal	Right lobe		2	6.5	4.5	white	NA	NA
TCGA-EL-A3H3	1319	0	19	FEMALE	unknow	Stage I	T2	M0	N1	Papillary adenocarcinoma, NOS	Unifocal	Isthmus		2.4	3.2	2.8	white	19	6
TCGA-EL-A3H4	1512	0	46	FEMALE	unknow	Stage IVA	T4a	M0	N1	Papillary adenocarcinoma, NOS	Unifocal	Right lobe		4	8	5	black or african american	69	10
TCGA-EL-A3H5	2542	0	57	FEMALE	unknow	Stage IVA	T4	M0	N1	Papillary adenocarcinoma, NOS	Multifocal	Right lobe		1	2	1	white	48	6
TCGA-EL-A3H7	4228	0	36	FEMALE	unknow	Stage I	T3	M0	N1	Papillary adenocarcinoma, NOS	Unifocal	Right lobe		1.7	3	2.6	white	9	8
TCGA-EL-A3H8	4577	0	35	FEMALE	unknow	Stage I	T3	M0	N1	Papillary adenocarcinoma, NOS	Multifocal	Left lobe		1.2	2	1.7	white	44	14
TCGA-EL-A3MW	3305	0	55	FEMALE	unknow	Stage II	T2	M0	N0	Papillary adenocarcinoma, NOS	Unifocal	Right lobe		1.8	3.5	3	white	1	0
TCGA-EL-A3MX	1753	1	66	FEMALE	unknow	Stage IVC	T4	M1	N1	Papillary adenocarcinoma, NOS	Unifocal	Left lobe		4	6	5.5	white	2	0
TCGA-EL-A3MY	533	1	81	MALE	unknow	Stage IVC	T4	M1	NX	Papillary adenocarcinoma, NOS	Unifocal	Left lobe		2.5	4.5	3	white	NA	NA
TCGA-EL-A3MZ	1597	1	66	MALE	unknow	Stage III	T4	MX	N1	Papillary adenocarcinoma, NOS	Unifocal	Left lobe		2	3.6	2.5	white	2	1
TCGA-EL-A3N2	902	0	24	FEMALE	unknow	Stage I	T2	M0	N1	Papillary adenocarcinoma, NOS	Unifocal	Left lobe		1.5	4.5	3.5	white	27	5
TCGA-EL-A3N3	5423	0	53	FEMALE	unknow	Stage II	T3	M0	NX	Papillary adenocarcinoma, NOS	Unifocal	Left lobe		2	6	4.5	white	NA	NA
TCGA-EL-A3T0	4335	0	45	FEMALE	unknow	Stage III	T3	M0	N1	Papillary adenocarcinoma, NOS	Unifocal	Right lobe		NA	NA	NA	white	21	10
TCGA-EL-A3T1	3941	0	38	FEMALE	unknow	Stage I	T2	M0	N0	Papillary adenocarcinoma, NOS	Unifocal	Isthmus		2.9	3.8	3	black or african american	1	0
TCGA-EL-A3T2	988	0	55	FEMALE	unknow	Stage III	T2	M0	N1	Papillary adenocarcinoma, NOS	Unifocal	Right lobe		1.7	3	1.5	white	14	2
TCGA-EL-A3T3	4017	0	63	MALE	unknow	Stage II	T2	M0	N0	Papillary adenocarcinoma, NOS	Unifocal	Left lobe		1.5	3.5	3.5	white	NA	NA
TCGA-EL-A3T6	2988	0	34	FEMALE	unknow	Stage I	T3	M0	N0	Papillary adenocarcinoma, NOS	Unifocal	Left lobe		3	4.5	4	white	NA	NA
TCGA-EL-A3T7	1256	0	47	FEMALE	unknow	Stage II	T2	M0	N0	Papillary adenocarcinoma, NOS	Unifocal	Right lobe		1	2	1.5	white	NA	NA
TCGA-EL-A3T8	3269	0	36	MALE	unknow	Stage I	T2	M0	N0	Papillary adenocarcinoma, NOS	Unifocal	Left lobe		3	3.8	3	asian	NA	NA
TCGA-EL-A3T9	174	1	69	FEMALE	unknow	Stage IV	T4	MX	N1	Papillary adenocarcinoma, NOS	Unifocal	Left lobe		2	4	3.2	white	NA	NA
TCGA-EL-A3TA	2035	0	42	MALE	unknow	Stage I	T2	M0	N0	Papillary adenocarcinoma, NOS	Unifocal	Left lobe		2	7.5	3	white	NA	NA
TCGA-EL-A3TB	2519	0	47	FEMALE	unknow	Stage III	T3	M0	N1a	Papillary adenocarcinoma, NOS	Unifocal	Right lobe		1.3	2.2	1.4	white	20	7
TCGA-EL-A3ZG	2724	0	15	MALE	unknow	Stage I	T3	M0	N0	Papillary adenocarcinoma, NOS	Unifocal	Left lobe	v 600 E	3.2	6	4	asian	NA	NA
TCGA-EL-A3ZH	2773	0	42	FEMALE	unknow	Stage I	T3	M0	N1	Papillary adenocarcinoma, NOS	Unifocal	Left lobe		1.1	2.5	2	white	8	4
TCGA-EL-A3ZK	1575	0	41	FEMALE	unknow	Stage I	T2	M0	N1	Papillary adenocarcinoma, NOS	Unifocal	Right lobe		1.2	2.4	2.5	white	16	2
TCGA-EL-A3ZL	1895	0	34	FEMALE	unknow	Stage I	T1	M0	N1	Papillary adenocarcinoma, NOS	Unifocal	Right lobe		1.4	4	2	white	25	7
TCGA-EL-A3ZM	1096	0	60	MALE	unknow	Stage IVA	T4a	M0	N1	Papillary adenocarcinoma, NOS	Unifocal	Right lobe		3.9	5.7	4.1	not reported	27	7
TCGA-EL-A3ZN	1614	0	28	FEMALE	unknow	Stage I	T3	M0	N1	Papillary adenocarcinoma, NOS	Unifocal	Left lobe		0.8	1.3	1.1	white	55	6
TCGA-EL-A3ZO	2211	0	79	FEMALE	unknow	Stage III	T3	M0	N1	Papillary adenocarcinoma, NOS	Unifocal	Right lobe		2	4.5	2.4	white	7	1
TCGA-EL-A3ZP	1992	0	19	MALE	unknow	Stage I	T4	M0	N1	Papillary adenocarcinoma, NOS	Unifocal	Right lobe		1.2	2.6	2.1	white	47	9
TCGA-EL-A3ZQ	1862	0	78	FEMALE	unknow	Stage II	T2	M0	N0	Papillary adenocarcinoma, NOS	Unifocal	Right lobe		2	3.6	2.8	white	1	NA
TCGA-EL-A3ZR	1830	0	46	FEMALE	unknow	Stage II	T2	M0	N0	Papillary adenocarcinoma, NOS	Unifocal	Left lobe		1.5	2.2	1.5	white	NA	NA
TCGA-EL-A3ZS	215	0	22	FEMALE	unknow	Stage I	T1a	M0	N1	Papillary adenocarcinoma, NOS	Unifocal	Isthmus		0.7	1.6	1.1	white	40	13
TCGA-EL-A3ZT	1808	0	35	MALE	unknow	Stage I	T3	M0	N0	Papillary adenocarcinoma, NOS	Unifocal	Left lobe		0.9	2.5	1.5	white	NA	NA
TCGA-EL-A4JV	1748	0	41	FEMALE	unknow	Stage I	T2	M0	N0	Papillary adenocarcinoma, NOS	Unifocal	Right lobe		1.8	4.5	2.5	asian	1	0
TCGA-EL-A4JW	1056	0	38	FEMALE	unknow	Stage I	T1	M0	N0	Papillary adenocarcinoma, NOS	Unifocal	Right lobe		0.6	1.6	1.5	white	1	0
TCGA-EL-A4JX	1398	0	31	FEMALE	unknow	Stage I	T3	MX	N0	Papillary adenocarcinoma, NOS	Unifocal	Right lobe		2.6	4	3	black or african american	1	0
TCGA-EL-A4JZ	1856	0	55	FEMALE	unknow	Stage III	T3	M0	N1a	Papillary adenocarcinoma, NOS	Unifocal	Isthmus		1.5	2	1.6	white	23	6
TCGA-EL-A4K0	944	0	54	FEMALE	unknow	Stage I	T1	M0	N0	Papillary adenocarcinoma, NOS	Unifocal	Right lobe		1	1.1	1	white	1	0
TCGA-EL-A4K1	1046	0	68	FEMALE	unknow	Stage III	T3	M0	N1	Papillary adenocarcinoma, NOS	Unifocal	Right lobe		2	3.4	2.4	white	5	3
TCGA-EL-A4K2	928	0	43	FEMALE	unknow	Stage I	T1	M0	N0	Papillary adenocarcinoma, NOS	Unifocal	Left lobe		1.5	1.8	1.5	white	1	0
TCGA-EL-A4K4	1623	0	33	FEMALE	unknow	Stage I	T3	M0	N1	Papillary adenocarcinoma, NOS	Unifocal	Left lobe		3	4.4	3.8	white	43	13
TCGA-EL-A4K6	1343	0	75	MALE	unknow	Stage IV	T4	MX	N1	Papillary adenocarcinoma, NOS	Unifocal	Right lobe		4.1	6.2	5	white	42	3
TCGA-EL-A4K7	1251	0	74	MALE	unknow	Stage III	T2	M0	N1	Papillary adenocarcinoma, NOS	Unifocal	Left lobe		1.8	2.5	2.5	white	1	0
TCGA-EL-A4K9	1455	0	68	MALE	unknow	Stage II	T2	M0	N0	Papillary adenocarcinoma, NOS	Unifocal	Right lobe		1.5	5.1	3.2	white	NA	NA
TCGA-EL-A4KD	1326	0	41	MALE	unknow	Stage I	T3	M0	N1	Papillary adenocarcinoma, NOS	Unifocal	Left lobe		2	4.5	3.5	white	18	4
TCGA-EL-A4KG	739	0	35	FEMALE	unknow	Stage I	T3	M0	N0	Papillary adenocarcinoma, NOS	Unifocal	Right lobe		1.5	3.5	3	white	1	0
TCGA-EL-A4KH	823	0	36	FEMALE	unknow	Stage I	T2	M0	N0	Papillary adenocarcinoma, NOS	Multifocal	Left lobe		1.5	2.1	1.8	white	NA	NA
TCGA-EL-A4KI	727	0	63	MALE	unknow	Stage III	T3	MX	N0	Papillary adenocarcinoma, NOS	Multifocal	Bilateral		5	8	6	white	1	0
TCGA-EM-A1CS	817	0	55	FEMALE	unknow	Stage I	T1	MX	N0	Papillary adenocarcinoma, NOS	Multifocal	Left lobe		1.1	1.3	1.1	not reported	6	0
TCGA-EM-A1CT	553	0	76	MALE	unknow	Stage IVA	T1b	MX	N1b	Papillary adenocarcinoma, NOS	Unifocal	Right lobe		1.5	1.5	1.5	not reported	22	1
TCGA-EM-A1CU	636	0	31	MALE	unknow	Stage I	T3	M0	N1a	Papillary adenocarcinoma, NOS	Multifocal	Left lobe		2.6	6.5	3.4	not reported	20	1
TCGA-EM-A1CV	1475	0	32	FEMALE	unknow	Stage I	T1	MX	N0	Papillary adenocarcinoma, NOS	Multifocal	Left lobe		0.8	1.1	0.8	not reported	3	0
TCGA-EM-A1CW	549	0	39	FEMALE	unknow	Stage I	T3	MX	N0	Papillary carcinoma, follicular variant	Multifocal	Right lobe		2	4.5	2.7	not reported	1	0
TCGA-EM-A1YA	602	0	74	FEMALE	unknow	Stage II	T2	MX	NX	Papillary carcinoma, follicular variant	Unifocal	Right lobe		2.8	3.7	3.6	not reported	NA	NA
TCGA-EM-A1YB	592	0	73	FEMALE	unknow	Stage II	T2	MX	NX	Papillary carcinoma, follicular variant	Multifocal	Left lobe		2	2.7	2.6	not reported	NA	NA
TCGA-EM-A1YC	2391	0	71	FEMALE	unknow	Stage III	T3	MX	N0	Papillary carcinoma, follicular variant	Unifocal	Right lobe		2	6.1	4.8	not reported	1	0
TCGA-EM-A1YD	1734	0	53	FEMALE	unknow	Stage II	T2	MX	N0	Papillary carcinoma, follicular variant	Multifocal	Right lobe		1.8	3.7	2.6	not reported	5	0
TCGA-EM-A1YE	1645	0	47	FEMALE	unknow	Stage II	T2	MX	N0	Papillary carcinoma, follicular variant	Unifocal	Right lobe		2	3	2.5	not reported	3	0
TCGA-EM-A22I	448	0	52	FEMALE	unknow	Stage III	T3	MX	N0	Papillary adenocarcinoma, NOS	Multifocal	Left lobe		1.6	2.1	2.1	not reported	1	0
TCGA-EM-A22J	441	0	56	FEMALE	unknow	Stage II	T2	MX	N0	Papillary carcinoma, follicular variant	Unifocal	Left lobe		2.5	2.5	2.5	not reported	1	0
TCGA-EM-A22K	479	0	46	FEMALE	unknow	Stage IVA	T1b	MX	N1b	Papillary adenocarcinoma, NOS	Multifocal	Left lobe		0.6	1.1	0.8	not reported	83	10
TCGA-EM-A22L	318	0	33	FEMALE	unknow	Stage I	T2	MX	N0	Papillary carcinoma, follicular variant	Multifocal	Right lobe		1.5	2.2	2.1	not reported	1	0
TCGA-EM-A22M	442	0	52	MALE	unknow	Stage I	T1b	MX	N0	Papillary adenocarcinoma, NOS	Multifocal	Right lobe		NA	1.7	1.3	asian	3	0
TCGA-EM-A22N	324	0	68	FEMALE	unknow	Stage I	T1b	MX	N0	Papillary carcinoma, follicular variant	Multifocal	Right lobe		1.2	2	1.4	not reported	2	0
TCGA-EM-A22O	1344	0	75	MALE	unknow	Stage IVA	T4a	MX	N1a	Papillary adenocarcinoma, NOS	Multifocal	Left lobe		3.5	6.6	4.2	asian	1	1
TCGA-EM-A22P	1256	0	64	MALE	unknow	Stage IVA	T1b	MX	N1b	Papillary adenocarcinoma, NOS	Multifocal	Right lobe		0.4	1.2	0.5	not reported	28	14
TCGA-EM-A22Q	433	0	36	MALE	unknow	Stage I	T3	MX	N0	Papillary carcinoma, follicular variant	Unifocal	Right lobe		2.4	5.4	4	not reported	9	0
TCGA-EM-A2CJ	1447	0	49	FEMALE	unknow	Stage I	T1b	MX	NX	Papillary carcinoma, follicular variant	Multifocal	Left lobe		0	1.2	1	not reported	NA	NA
TCGA-EM-A2CK	544	0	28	MALE	unknow	Stage I	T2	MX	N1b	Papillary carcinoma, follicular variant	Multifocal	Right lobe		1.5	2.3	1.7	not reported	25	6
TCGA-EM-A2CL	401	0	31	MALE	unknow	Stage I	T2	MX	NX	Papillary carcinoma, follicular variant	Multifocal	Left lobe		1.8	2.5	2.3	not reported	0	NA
TCGA-EM-A2CN	715	0	62	MALE	unknow	Stage IVC	T3	M1	N0	Papillary carcinoma, follicular variant	Unifocal	Right lobe		4	6	4.5	not reported	3	0
TCGA-EM-A2CO	184	0	77	FEMALE	unknow	Stage II	T2	MX	NX	Papillary carcinoma, follicular variant	Unifocal	Right lobe		1.4	2.9	2.1	not reported	NA	NA
TCGA-EM-A2CP	91	0	26	FEMALE	unknow	Stage I	T2	MX	N0	Papillary carcinoma, follicular variant	Multifocal	Left lobe		2.2	3.2	3	not reported	27	0
TCGA-EM-A2CQ	374	0	40	FEMALE	unknow	Stage I	T1b	MX	N1a	Papillary carcinoma, follicular variant	Multifocal	Left lobe		1.5	1.8	1.5	not reported	3	1
TCGA-EM-A2CR	415	0	46	FEMALE	unknow	Stage II	T2	MX	N0	Papillary carcinoma, follicular variant	Multifocal	Right lobe		2.2	2.6	2.4	not reported	3	0
TCGA-EM-A2CS	841	0	51	FEMALE	unknow	Stage IVA	T3	MX	N1b	Papillary adenocarcinoma, NOS	Multifocal	Right lobe		1.3	6.3	3.6	not reported	49	35
TCGA-EM-A2CT	1474	0	20	FEMALE	unknow	Stage I	T1b	MX	N0	Papillary carcinoma, follicular variant	Unifocal	Right lobe		0.7	1.1	0.7	not reported	5	0
TCGA-EM-A2CU	400	0	47	FEMALE	unknow	Stage III	T2	MX	N1a	Papillary carcinoma, follicular variant	Unifocal	Right lobe		1.7	4	2.8	not reported	30	4
TCGA-EM-A2OV	674	0	64	FEMALE	unknow	Stage II	T2	MX	N0	Papillary carcinoma, follicular variant	Multifocal	Left lobe		NA	2.1	1.5	asian	1	0
TCGA-EM-A2OW	1227	0	37	FEMALE	unknow	Stage I	T1b	MX	NX	Papillary carcinoma, follicular variant	Multifocal	Right lobe		1	1.3	1.2	not reported	NA	NA
TCGA-EM-A2OX	600	0	46	MALE	unknow	Stage IVA	T1b	MX	N1b	Papillary adenocarcinoma, NOS	Multifocal	Right lobe		1.4	1.8	1.5	not reported	9	8
TCGA-EM-A2OY	983	0	46	FEMALE	unknow	Stage II	T2	MX	N0	Papillary carcinoma, follicular variant	Multifocal	Right lobe		1.9	2.6	2.6	not reported	1	0
TCGA-EM-A2OZ	1033	0	66	MALE	unknow	Stage I	T1b	MX	N0	Papillary adenocarcinoma, NOS	Multifocal	Isthmus		NA	1.7	NA	not reported	2	0
TCGA-EM-A2P0	535	0	33	MALE	unknow	Stage I	T2	MX	N1b	Papillary adenocarcinoma, NOS	Multifocal	Left lobe		1.3	2.1	1.8	not reported	34	9
TCGA-EM-A2P1	531	0	33	MALE	unknow	Stage I	T2	MX	N1b	Papillary adenocarcinoma, NOS	Multifocal	Left lobe		0.9	3.1	1.5	not reported	54	15
TCGA-EM-A2P2	526	0	46	MALE	unknow	Stage III	T3	MX	N0	Papillary carcinoma, follicular variant	Multifocal	Right lobe		2.5	5	4.5	not reported	5	0
TCGA-EM-A2P3	444	0	47	FEMALE	unknow	Stage I	T1b	MX	NX	Papillary adenocarcinoma, NOS	Multifocal	Right lobe		0.9	1.4	1	not reported	NA	NA
TCGA-EM-A3AI	685	0	67	FEMALE	unknow	Stage II	T2	MX	NX	Papillary carcinoma, follicular variant	Multifocal	Right lobe		1.4	2.3	2	white	NA	NA
TCGA-EM-A3AJ	941	0	39	MALE	unknow	Stage I	T3	MX	N1a	Papillary carcinoma, follicular variant	Multifocal	Right lobe		2.8	4.1	4	not reported	24	4
TCGA-EM-A3AK	477	0	62	FEMALE	unknow	Stage I	T1b	MX	N0	Papillary adenocarcinoma, NOS	Multifocal	Left lobe		1.4	2	1.8	not reported	2	0
TCGA-EM-A3AL	430	0	45	FEMALE	unknow	Stage I	T1b	MX	N0	Papillary carcinoma, follicular variant	Multifocal	Right lobe		1.5	1.9	1.6	not reported	14	0
TCGA-EM-A3AN	1006	0	36	FEMALE	unknow	Stage I	T1b	MX	N1b	Papillary adenocarcinoma, NOS	Multifocal	Right lobe		1	1.2	1	not reported	80	27
TCGA-EM-A3AO	1354	0	61	MALE	unknow	Stage IVA	T2	MX	N1b	Papillary adenocarcinoma, NOS	Multifocal	Right lobe		1.8	3	2.3	not reported	26	10
TCGA-EM-A3AP	254	0	31	FEMALE	unknow	Stage I	T2	MX	NX	Papillary carcinoma, follicular variant	Unifocal	Left lobe		2.1	3.6	3.2	not reported	NA	NA
TCGA-EM-A3AQ	904	0	85	FEMALE	unknow	Stage I	T1b	MX	N0	Papillary adenocarcinoma, NOS	Multifocal	Left lobe		0.9	1.3	1	not reported	3	0
TCGA-EM-A3AR	1133	0	41	MALE	unknow	Stage I	T1b	MX	N1a	Papillary adenocarcinoma, NOS	Multifocal	Left lobe		0.7	1.2	1.1	not reported	1	1
TCGA-EM-A3FJ	850	0	24	FEMALE	unknow	Stage I	T1a	MX	N1b	Papillary adenocarcinoma, NOS	Multifocal	Right lobe		0.6	1	0.8	not reported	33	12
TCGA-EM-A3FK	723	0	30	FEMALE	unknow	Stage I	T1b	MX	N1b	Papillary adenocarcinoma, NOS	Multifocal	Isthmus		NA	1.2	NA	not reported	25	17
TCGA-EM-A3FL	1441	0	63	FEMALE	unknow	Stage I	T1b	MX	NX	Papillary carcinoma, follicular variant	Multifocal	Left lobe		NA	1.5	NA	not reported	NA	NA
TCGA-EM-A3FM	639	0	57	MALE	unknow	Stage IVA	T2	MX	N1b	Papillary adenocarcinoma, NOS	Multifocal	Right lobe		0.9	2.2	2	not reported	53	17
TCGA-EM-A3FN	367	0	42	FEMALE	unknow	Stage I	T3	MX	N0	Papillary carcinoma, follicular variant	Multifocal	Left lobe		2	4.2	3.1	not reported	2	0
TCGA-EM-A3FO	532	0	40	MALE	unknow	Stage I	T3	MX	N0	Papillary adenocarcinoma, NOS	Multifocal	Isthmus		3.3	4.4	4.1	not reported	3	0
TCGA-EM-A3FP	529	0	71	FEMALE	unknow	Stage II	T2	MX	N0	Papillary carcinoma, follicular variant	Multifocal	Right lobe		1.6	2.2	1.7	not reported	3	0
TCGA-EM-A3FQ	492	0	19	FEMALE	unknow	Stage I	T3	MX	N1b	Papillary adenocarcinoma, NOS	Multifocal	Right lobe		NA	4.8	NA	not reported	66	41
TCGA-EM-A3FR	457	0	55	FEMALE	unknow	Stage III	T2	MX	N1a	Papillary adenocarcinoma, NOS	Multifocal	Left lobe		1.9	3	2	not reported	7	2
TCGA-EM-A3O3	441	0	83	FEMALE	unknow	Stage III	T2	MX	N1a	Papillary adenocarcinoma, NOS	Unifocal	Right lobe		1.4	3.1	2.7	not reported	16	3
TCGA-EM-A3O6	458	0	54	FEMALE	unknow	Stage II	T2	MX	NX	Papillary carcinoma, follicular variant	Unifocal	Right lobe		1.2	4	2.4	not reported	NA	NA
TCGA-EM-A3O7	223	0	46	FEMALE	unknow	Stage III	T3	MX	NX	Papillary adenocarcinoma, NOS	Multifocal	Right lobe		3.4	5	4.7	not reported	NA	NA
TCGA-EM-A3O8	381	0	33	FEMALE	unknow	Stage I	T1b	MX	N0	Papillary carcinoma, follicular variant	Multifocal	Right lobe		1.1	1.3	1.1	not reported	3	0
TCGA-EM-A3O9	281	0	40	MALE	unknow	Stage I	T3	MX	N0	Papillary carcinoma, follicular variant	Multifocal	Right lobe		2.5	4.5	3.2	not reported	2	0
TCGA-EM-A3OA	822	0	55	FEMALE	unknow	Stage II	T2	MX	N0	Papillary carcinoma, follicular variant	Unifocal	Right lobe		1.2	2.2	1.7	not reported	1	0
TCGA-EM-A3OB	1176	0	33	FEMALE	unknow	Stage I	T2	MX	N0	Papillary carcinoma, follicular variant	Unifocal	Isthmus		1.2	2.2	1.6	not reported	3	0
TCGA-EM-A3ST	1182	0	62	FEMALE	unknow	Stage III	T3	MX	N0	Papillary carcinoma, follicular variant	Multifocal	Right lobe		3	5.4	3.7	not reported	1	0
TCGA-EM-A3SU	911	0	43	FEMALE	unknow	Stage I	T2	MX	N1b	Papillary adenocarcinoma, NOS	Multifocal	Right lobe		1.5	2.1	2	not reported	33	3
TCGA-EM-A3SX	908	0	28	FEMALE	unknow	Stage I	T3	MX	N1a	Papillary adenocarcinoma, NOS	Multifocal	Left lobe		1.8	4.4	2.7	not reported	4	3
TCGA-EM-A3SY	411	0	36	MALE	unknow	Stage I	T1b	MX	NX	Papillary carcinoma, follicular variant	Unifocal	Right lobe		1.2	1.4	1.3	not reported	NA	NA
TCGA-EM-A3SZ	389	0	42	FEMALE	unknow	Stage I	T2	MX	N0	Papillary adenocarcinoma, NOS	Multifocal	Right lobe		1.6	2.6	1.6	not reported	4	0
TCGA-EM-A4FF	2573	0	40	FEMALE	unknow	Stage I	T1b	MX	N1	Papillary adenocarcinoma, NOS	Multifocal	Left lobe		0.9	1.5	1.1	not reported	4	1
TCGA-EM-A4FH	892	0	69	MALE	unknow	Stage III	T3	MX	NX	Papillary carcinoma, follicular variant	Multifocal	Right lobe		1.7	4.7	3.5	not reported	NA	NA
TCGA-EM-A4FK	649	0	33	FEMALE	unknow	Stage I	T2	MX	NX	Papillary carcinoma, follicular variant	Unifocal	Right lobe		1.9	2.6	2.2	not reported	NA	NA
TCGA-EM-A4FM	162	0	59	FEMALE	unknow	Stage IVA	T3	MX	N1b	Papillary adenocarcinoma, NOS	Multifocal	Bilateral		2.1	3	2.5	not reported	40	12
TCGA-EM-A4FN	802	0	49	FEMALE	unknow	Stage IVA	T1b	MX	N1b	Papillary adenocarcinoma, NOS	Multifocal	Isthmus		1.6	1.9	1.7	not reported	32	8
TCGA-EM-A4FO	802	0	72	MALE	unknow	Stage I	T1b	MX	N0	Papillary adenocarcinoma, NOS	Multifocal	Left lobe		NA	1.1	0.9	not reported	6	0
TCGA-EM-A4FQ	683	0	42	FEMALE	unknow	Stage I	T2	MX	N1	Papillary carcinoma, follicular variant	Multifocal	Right lobe		3	3.5	3	not reported	55	17
TCGA-EM-A4FR	655	0	28	MALE	unknow	Stage I	T3	MX	N1	Papillary adenocarcinoma, NOS	Multifocal	Right lobe		3.5	5.1	4.3	not reported	3	3
TCGA-EM-A4FU	1840	0	35	MALE	unknow	Stage I	T3	MX	NX	Papillary carcinoma, follicular variant	Multifocal	Left lobe		3	4.2	3.3	not reported	NA	NA
TCGA-EM-A4FV	744	0	64	FEMALE	unknow	Stage I	T1b	MX	N0	Papillary adenocarcinoma, NOS	Unifocal	Left lobe		1.1	1.3	1.2	not reported	5	0
TCGA-EM-A4G1	416	0	26	FEMALE	unknow	Stage I	T1b	MX	N0	Papillary carcinoma, follicular variant	Unifocal	Left lobe		1.4	1.7	1.6	not reported	2	0
TCGA-ET-A25G	2492	0	56	FEMALE	unknow	Stage III	T3	MX	N0	Papillary carcinoma, columnar cell	Unifocal	Left lobe		2.7	4	3	white	1	0
TCGA-ET-A25I	2485	0	37	FEMALE	unknow	Stage I	T2	MX	N0	Papillary carcinoma, follicular variant	Unifocal	Left lobe		1.5	2.4	1.8	white	1	0
TCGA-ET-A25J	2359	0	40	FEMALE	unknow	Stage I	T2	MX	N1a	Papillary adenocarcinoma, NOS	Unifocal	Right lobe		1.5	2.5	2.4	white	18	2
TCGA-ET-A25K	2142	0	36	FEMALE	unknow	Stage I	T2	MX	N1a	Papillary adenocarcinoma, NOS	Multifocal	Right lobe		1.8	2.5	2.5	white	11	3
TCGA-ET-A25L	1721	0	52	FEMALE	unknow	Stage IVA	T3	MX	N1b	Papillary carcinoma, columnar cell	Unifocal	Left lobe		2	3	2	white	12	2
TCGA-ET-A25M	1831	0	33	MALE	unknow	Stage I	T2	MX	N1	Papillary adenocarcinoma, NOS	Unifocal	Right lobe		2	2.5	2	white	2	1
TCGA-ET-A25N	1928	0	28	FEMALE	unknow	Stage I	T2	MX	N1a	Papillary adenocarcinoma, NOS	Unifocal	Right lobe		2	2.3	1.5	white	8	1
TCGA-ET-A25O	1986	0	35	FEMALE	unknow	Stage I	T2	MX	N1a	Papillary adenocarcinoma, NOS	Unifocal	Left lobe		2	2.3	2	black or african american	5	2
TCGA-ET-A25P	559	0	24	FEMALE	unknow	Stage I	T1	MX	N0	Papillary adenocarcinoma, NOS	Multifocal	Left lobe		0.4	0.6	0.5	asian	3	0
TCGA-ET-A25R	1930	0	51	FEMALE	unknow	Stage III	T3	MX	NX	Papillary carcinoma, columnar cell	Unifocal	Isthmus		1.1	2.6	1.6	white	NA	NA
TCGA-ET-A2MX	2689	0	27	MALE	unknow	Stage I	T2	MX	N1a	Papillary adenocarcinoma, NOS	Unifocal	Right lobe		NA	2.1	NA	white	4	4
TCGA-ET-A2MY	1787	0	72	FEMALE	unknow	Stage I	T1b	MX	NX	Papillary adenocarcinoma, NOS	Unifocal	Right lobe		0.3	1.3	0.6	black or african american	NA	NA
TCGA-ET-A2MZ	1133	0	39	MALE	unknow	Stage I	T1b	MX	N0	Papillary adenocarcinoma, NOS	Unifocal	Right lobe		1	1.2	1.2	white	6	0
TCGA-ET-A2N0	1600	0	51	FEMALE	unknow	Stage III	T1b	MX	N1a	Papillary adenocarcinoma, NOS	Unifocal	Right lobe		1.5	2	1.5	white	27	20
TCGA-ET-A2N1	1653	0	47	FEMALE	unknow	Stage III	T2	MX	N1a	Papillary adenocarcinoma, NOS	Multifocal	Left lobe		NA	3	NA	asian	7	6
TCGA-ET-A2N4	81	0	53	FEMALE	unknow	Stage III	T3	MX	N0	Papillary carcinoma, follicular variant	Multifocal	Right lobe		NA	4.5	NA	white	2	0
TCGA-ET-A2N5	2460	0	46	FEMALE	unknow	Stage III	T3	MX	NX	Papillary carcinoma, follicular variant	Unifocal	Right lobe		2	4.5	2.5	black or african american	NA	NA
TCGA-ET-A39I	1011	1	83	FEMALE	unknow	Stage I	T1	MX	NX	Papillary carcinoma, follicular variant	Unifocal	Right lobe		NA	1.9	NA	white	NA	NA
TCGA-ET-A39J	3227	0	23	FEMALE	unknow	Stage I	T2	MX	NX	Papillary adenocarcinoma, NOS	Multifocal	Right lobe		1.5	3	2	white	NA	NA
TCGA-ET-A39K	3267	0	48	FEMALE	unknow	Stage III	T3	MX	N1a	Papillary adenocarcinoma, NOS	Multifocal	Left lobe		NA	4	NA	white	14	11
TCGA-ET-A39L	3299	0	20	FEMALE	unknow	Stage I	T3	MX	N0	Papillary adenocarcinoma, NOS	Unifocal	Left lobe		NA	5.5	NA	not reported	4	0
TCGA-ET-A39M	2582	0	34	MALE	unknow	Stage I	T2	MX	NX	Papillary adenocarcinoma, NOS	Unifocal	Left lobe		1.5	4	3.5	white	NA	NA
TCGA-ET-A39N	3751	0	35	FEMALE	unknow	Stage I	T3	MX	NX	Papillary adenocarcinoma, NOS	Unifocal	Right lobe		3	5	3	white	NA	NA
TCGA-ET-A39O	3059	0	39	MALE	unknow	Stage I	T1	MX	N0	Papillary carcinoma, columnar cell	Multifocal	Isthmus		1.5	1.6	1.5	white	4	0
TCGA-ET-A39P	2900	0	73	FEMALE	unknow	Stage III	T3	MX	N0	Papillary adenocarcinoma, NOS	Unifocal	Left lobe		2.5	5.3	3	black or african american	2	0
TCGA-ET-A39R	2863	0	24	FEMALE	unknow	Stage I	T1	MX	N0	Papillary adenocarcinoma, NOS	Multifocal	Right lobe		NA	1.8	NA	white	18	0
TCGA-ET-A39S	1676	0	27	FEMALE	unknow	Stage I	T1	MX	N0	Papillary adenocarcinoma, NOS	Unifocal	Left lobe		NA	1	NA	white	2	0
TCGA-ET-A39T	2987	0	55	FEMALE	unknow	Stage III	T3	MX	N0	Papillary carcinoma, follicular variant	Unifocal	Right lobe		3	6	3.3	white	2	0
TCGA-ET-A3BN	859	0	33	FEMALE	unknow	Stage I	T2	MX	NX	Papillary adenocarcinoma, NOS	Unifocal	Right lobe		2.5	3	2.5	asian	NA	NA
TCGA-ET-A3BO	1533	0	44	FEMALE	unknow	Stage I	T3	MX	N1a	Papillary carcinoma, columnar cell	Multifocal	Left lobe		1.3	2.5	1.5	white	10	2
TCGA-ET-A3BP	2406	0	34	FEMALE	unknow	Stage I	T2	MX	N1a	Papillary adenocarcinoma, NOS	Multifocal	Left lobe		1.5	2.5	2.5	white	3	2
TCGA-ET-A3BS	176	0	42	MALE	unknow	Stage I	T3	MX	N1a	Papillary adenocarcinoma, NOS	Multifocal	Left lobe		3	5.5	5	asian	17	8
TCGA-ET-A3BT	2665	0	60	FEMALE	unknow	Stage IVA	T2	MX	N1b	Papillary carcinoma, columnar cell	Unifocal	Isthmus		1.3	2.5	1.8	white	7	2
TCGA-ET-A3BU	2367	0	28	MALE	unknow	Stage I	T1	MX	N1a	Papillary adenocarcinoma, NOS	Multifocal	Left lobe		1	1.4	1	white	9	6
TCGA-ET-A3BV	2294	0	47	FEMALE	unknow	Stage III	T2	MX	N1a	Papillary adenocarcinoma, NOS	Unifocal	Left lobe		2.4	4	2.9	white	17	2
TCGA-ET-A3BW	1419	0	30	FEMALE	unknow	Stage I	T2	MX	NX	Papillary adenocarcinoma, NOS	Multifocal	Left lobe		2	3.2	3	white	NA	NA
TCGA-ET-A3BX	1596	0	24	MALE	unknow	Stage I	T3	MX	N1a	Papillary adenocarcinoma, NOS	Unifocal	Left lobe		4	5	5	white	4	1
TCGA-ET-A3DO	3552	0	33	FEMALE	unknow	Stage I	T2	MX	NX	Papillary adenocarcinoma, NOS	Multifocal	Right lobe		1.5	2.5	1.8	white	NA	NA
TCGA-ET-A3DP	2877	0	43	FEMALE	unknow	Stage I	T2	MX	NX	Papillary adenocarcinoma, NOS	Unifocal	Left lobe		NA	2.5	NA	black or african american	NA	NA
TCGA-ET-A3DQ	2581	0	43	FEMALE	unknow	Stage I	T1	MX	N0	Papillary carcinoma, follicular variant	Multifocal	Right lobe		NA	1	NA	white	2	0
TCGA-ET-A3DR	2451	0	42	FEMALE	unknow	Stage I	T1	MX	N1a	Papillary adenocarcinoma, NOS	Unifocal	Left lobe		NA	1.2	NA	white	6	5
TCGA-ET-A3DS	2033	0	33	FEMALE	unknow	Stage I	T1	MX	N0	Papillary adenocarcinoma, NOS	Unifocal	Right lobe		0.5	0.8	0.6	white	8	0
TCGA-ET-A3DT	1330	0	23	FEMALE	unknow	Stage I	T2	MX	N1a	Papillary adenocarcinoma, NOS	Unifocal	Left lobe		2	2.5	2	white	4	1
TCGA-ET-A3DU	1911	0	21	FEMALE	unknow	Stage I	T1	MX	N1a	Papillary adenocarcinoma, NOS	Unifocal	Left lobe		NA	1.4	NA	white	2	1
TCGA-ET-A3DV	5068	0	68	FEMALE	unknow	Stage II	T3	MX	N0	Papillary carcinoma, follicular variant	Unifocal	Right lobe		NA	4.2	NA	white	1	0
TCGA-ET-A3DW	752	0	64	MALE	unknow	Stage III	T2	MX	N1	Papillary carcinoma, columnar cell	Unifocal	Right lobe		NA	2.7	NA	asian	1	1
TCGA-ET-A40P	1338	0	32	FEMALE	unknow	Stage I	T2	MX	N0	Papillary carcinoma, follicular variant	Unifocal	Right lobe		2.2	3.2	2.5	white	1	0
TCGA-ET-A40Q	1407	0	38	MALE	unknow	Stage I	T3	MX	N1b	Papillary carcinoma, columnar cell	Multifocal	Right lobe		1.5	2.5	2	white	40	19
TCGA-ET-A40R	1350	0	24	FEMALE	unknow	Stage I	T2	MX	N1a	Papillary carcinoma, follicular variant	Unifocal	Left lobe		2	3	3	white	20	7
TCGA-ET-A40S	1223	0	62	MALE	unknow	Stage II	T2	MX	N0	Papillary adenocarcinoma, NOS	Multifocal	Left lobe		2	2.5	2	white	12	0
TCGA-ET-A40T	1140	0	26	FEMALE	unknow	Stage I	T2	MX	N1a	Papillary adenocarcinoma, NOS	Unifocal	Isthmus		NA	2.8	NA	white	15	3
TCGA-ET-A4KN	1009	0	51	FEMALE	unknow	Stage III	T3	MX	N0	Papillary carcinoma, columnar cell	Unifocal	Right lobe		1.5	2	2	white	4	0
TCGA-ET-A4KQ	955	0	45	FEMALE	unknow	Stage II	T2	MX	NX	Papillary carcinoma, follicular variant	Unifocal	Right lobe		3	4	4	white	NA	NA
TCGA-FE-A22Z	2243	0	61	FEMALE	unknow	Stage IVA	T4a	MX	N1	Papillary carcinoma, follicular variant	Unifocal	Left lobe		3	6.5	5	white	6	5
TCGA-FE-A230	2173	0	30	FEMALE	unknow	Stage I	T3	MX	N1a	Papillary adenocarcinoma, NOS	Unifocal	Left lobe		2.2	4.4	4	white	3	3
TCGA-FE-A231	961	0	70	MALE	unknow	Stage IVA	T3	MX	N1b	Papillary adenocarcinoma, NOS	Unifocal	Right lobe		NA	9.4	NA	white	31	16
TCGA-FE-A232	2424	0	44	FEMALE	unknow	Stage I	T3	MX	NX	Papillary adenocarcinoma, NOS	Unifocal	Right lobe		2	3.5	3	white	0	0
TCGA-FE-A233	751	0	18	FEMALE	unknow	Stage I	T2	MX	NX	Papillary adenocarcinoma, NOS	Unifocal	Right lobe		1.5	2.3	2.2	white	0	0
TCGA-FE-A234	2075	0	26	FEMALE	unknow	Stage I	T2	MX	N1	Papillary adenocarcinoma, NOS	Unifocal	Right lobe		2.5	3.3	3	white	2	2
TCGA-FE-A235	3571	0	26	FEMALE	unknow	Stage I	T2	MX	N1	Papillary adenocarcinoma, NOS	Multifocal	Isthmus		1.4	3	2	white	4	3
TCGA-FE-A236	2031	0	33	MALE	unknow	Stage I	T2	MX	N1	Papillary adenocarcinoma, NOS	Multifocal	Left lobe		2.5	3.5	3	white	5	5
TCGA-FE-A237	3431	0	19	FEMALE	unknow	Stage I	T3	MX	N1	Papillary adenocarcinoma, NOS	Multifocal	Bilateral		3	3.5	3	white	5	3
TCGA-FE-A238	1215	0	36	FEMALE	unknow	Stage I	T3	MX	N0	Papillary adenocarcinoma, NOS	Multifocal	Bilateral		2	3.9	2.7	white	1	0
TCGA-FE-A239	1023	1	82	MALE	unknow	Stage III	T3	MX	N0	Papillary adenocarcinoma, NOS	Unifocal	Right lobe		2.7	4.5	2.5	white	2	0
TCGA-FE-A23A	2489	0	27	FEMALE	unknow	Stage I	T2	MX	N0	Papillary adenocarcinoma, NOS	Unifocal	Right lobe		2	2.7	2.2	white	13	0
TCGA-FE-A3PA	3235	0	16	MALE	unknow	Stage II	T4	M1	N0	Papillary carcinoma, follicular variant	Unifocal	Left lobe		3	4	3	white	NA	NA
TCGA-FE-A3PB	2590	0	33	FEMALE	unknow	Stage I	T3	MX	N1a	Papillary adenocarcinoma, NOS	Unifocal	Right lobe		0.6	1	0.7	white	5	5
TCGA-FE-A3PC	2606	0	37	FEMALE	unknow	Stage I	T3	MX	N1	Papillary adenocarcinoma, NOS	Unifocal	Left lobe		2	5.2	3.5	white	19	19
TCGA-FE-A3PD	2396	0	17	FEMALE	unknow	Stage I	T2	MX	N0	Papillary carcinoma, follicular variant	Unifocal	Left lobe		1.7	2.3	1.8	white	3	0
TCGA-FK-A3S3	2162	0	43	FEMALE	unknow	Stage I	T3	MX	N1b	Papillary carcinoma, follicular variant	Multifocal	Left lobe		NA	2.5	NA	black or african american	11	4
TCGA-FK-A3SB	125	0	28	FEMALE	unknow	Stage I	T3	MX	N1a	Papillary adenocarcinoma, NOS	Unifocal	Right lobe		NA	2	NA	asian	14	2
TCGA-FK-A3SD	32	0	61	FEMALE	unknow	Stage I	T1	M0	N0	Papillary adenocarcinoma, NOS	Unifocal	Left lobe		NA	0.1	NA	white	NA	NA
TCGA-FK-A3SE	670	0	31	FEMALE	unknow	Stage I	T2	MX	N1a	Papillary adenocarcinoma, NOS	Multifocal	Bilateral		NA	3.5	NA	asian	8	2
TCGA-FK-A3SG	28	0	21	FEMALE	unknow	Stage I	T2	MX	N1b	Papillary adenocarcinoma, NOS	Multifocal	Right lobe		NA	3.2	NA	white	14	6
TCGA-FK-A3SH	1463	0	50	FEMALE	unknow	Stage III	T2	MX	N1a	Papillary adenocarcinoma, NOS	Multifocal	Bilateral		NA	3	NA	white	8	2
TCGA-FK-A4UB	3531	0	51	MALE	unknow	Stage III	T3	MX	N1a	Papillary adenocarcinoma, NOS	Multifocal	Right lobe		NA	2	NA	white	85	20
TCGA-FY-A2QD	38	0	61	FEMALE	unknow	unknow	T1	unknow	N0	Papillary adenocarcinoma, NOS	Multifocal	Left lobe		2.5	6	3.3	black or african american	3	0
TCGA-FY-A3BL	621	0	29	MALE	unknow	Stage I	T1	M0	NX	Papillary adenocarcinoma, NOS		Right lobe		NA	NA	1.3	white	NA	NA
TCGA-FY-A3I4	542	0	34	FEMALE	unknow	Stage I	T2	M0	N0	Papillary adenocarcinoma, NOS	Unifocal	Right lobe		2.4	3.8	4	white	1	0
TCGA-FY-A3NM	885	0	48	FEMALE	unknow	Stage III	T3	MX	N0	Papillary adenocarcinoma, NOS	Multifocal	Bilateral		NA	NA	NA	white	6	0
TCGA-FY-A3NN	0	0	48	FEMALE	unknow	Stage III	T1b	MX	N1a	Papillary adenocarcinoma, NOS	Unifocal	Right lobe		NA	2	NA	not reported	4	2
TCGA-FY-A3NP	491	0	69	MALE	unknow	Stage I	T1	M0	N0	Papillary carcinoma, follicular variant	Unifocal	Right lobe		NA	2	NA	white	NA	NA
TCGA-FY-A3ON	595	0	20	MALE	unknow	Stage I	T2	MX	N1	Papillary adenocarcinoma, NOS	Multifocal	Bilateral		1.5	2.5	1.8	white	4	1
TCGA-FY-A3R6	423	0	57	FEMALE	unknow	Stage IVA	T2	MX	N1b	Papillary adenocarcinoma, NOS	Multifocal	Left lobe		NA	2.2	NA	white	30	5
TCGA-FY-A3R7	495	0	50	FEMALE	unknow	Stage III	T3	MX	N1a	Papillary adenocarcinoma, NOS	Multifocal	Bilateral		NA	2	NA	white	2	2
TCGA-FY-A3R8	477	0	62	FEMALE	unknow	Stage III	T3	MX	NX	Papillary adenocarcinoma, NOS	Unifocal	Left lobe		0.9	1.7	1.4	white	NA	NA
TCGA-FY-A3R9	504	0	66	FEMALE	unknow	Stage I	T1a	MX	N0	Papillary adenocarcinoma, NOS	Multifocal	Bilateral		NA	0.7	NA	white	1	0
TCGA-FY-A3RA	550	0	21	FEMALE	unknow	Stage I	T2	MX	NX	Papillary adenocarcinoma, NOS	Unifocal	Left lobe		NA	4	NA	white	NA	NA
TCGA-FY-A3TY	709	0	61	FEMALE	unknow	Stage III	T3	MX	N0	Papillary adenocarcinoma, NOS	Unifocal	Right lobe		2.4	4.2	2.4	white	6	0
TCGA-FY-A3W9	658	0	66	FEMALE	unknow	Stage II	T2	MX	N0	Papillary carcinoma, follicular variant	Unifocal	Left lobe		1.3	2.3	1.4	white	1	0
TCGA-FY-A3WA	519	0	52	FEMALE	unknow	Stage I	T1a	MX	NX	Papillary carcinoma, follicular variant	Unifocal	Right lobe		NA	0.5	NA	white	NA	NA
TCGA-FY-A3YR	528	0	64	FEMALE	unknow	Stage III	T3	MX	N1a	Papillary adenocarcinoma, NOS	Unifocal	Right lobe		1.2	1.7	1.3	white	11	4
TCGA-FY-A40K	461	0	46	FEMALE	unknow	Stage I	T1a	MX	N0	Papillary adenocarcinoma, NOS	Multifocal	Right lobe		1	1	1	white	4	0
TCGA-FY-A40L	726	0	55	FEMALE	unknow	Stage IVA	T4a	MX	N1b	Papillary adenocarcinoma, NOS	Multifocal	Bilateral		0.4	1.7	1.2	white	3	2
TCGA-FY-A40M	684	0	51	FEMALE	unknow	Stage I	T1b	MX	N0	Papillary adenocarcinoma, NOS	Multifocal	Bilateral		1.4	1.7	1.5	white	5	0
TCGA-FY-A40N	579	0	55	FEMALE	unknow	Stage I	T1a	MX	N0	Papillary carcinoma, follicular variant	Multifocal	Bilateral		0.9	0.9	0.9	white	3	0
TCGA-FY-A4B0	420	0	76	MALE	unknow	Stage I	T1a	MX	NX	Papillary carcinoma, follicular variant	Multifocal	Bilateral		NA	1	NA	white	NA	NA
TCGA-FY-A4B3	427	0	51	MALE	unknow	Stage III	T3	MX	N1a	Papillary adenocarcinoma, NOS	Multifocal	Isthmus		1.5	2.1	1.5	white	4	4
TCGA-FY-A4B4	657	0	62	FEMALE	unknow	Stage III	T1b	MX	N1a	Papillary adenocarcinoma, NOS	Unifocal	Right lobe		NA	1.8	NA	white	3	2
TCGA-FY-A76V	51	0	54	MALE	unknow	Stage II	T2	MX	NX	Papillary adenocarcinoma, NOS	Multifocal	Isthmus		1.1	3.1	1.5	black or african american	NA	NA
TCGA-GE-A2C6	381	0	33	FEMALE	unknow	Stage I	T2	MX	N1b	Papillary adenocarcinoma, NOS	Unifocal	Right lobe		1.4	2.2	2.5	white	23	14
TCGA-H2-A26U	517	0	54	FEMALE	unknow	Stage III	T3	MX	N0	Papillary adenocarcinoma, NOS	Multifocal	Bilateral		NA	NA	NA	white	7	0
TCGA-H2-A2K9	659	0	25	MALE	unknow	Stage I	T2	MX	N1b	Papillary adenocarcinoma, NOS	Multifocal	Bilateral		NA	NA	NA	white	14	11
TCGA-H2-A3RH	379	0	41	FEMALE	unknow	Stage I	T1b	M0	N0	Papillary carcinoma, follicular variant	Multifocal	Left lobe		NA	1.7	NA	white	3	0
TCGA-H2-A3RI	335	0	29	FEMALE	unknow	Stage I	T3	MX	N0	Papillary adenocarcinoma, NOS	Unifocal	Left lobe		NA	2.7	NA	white	5	0
TCGA-H2-A421	610	0	34	FEMALE	unknow	Stage I	T1b	M0	N1a	Papillary adenocarcinoma, NOS	Unifocal	Right lobe		1	1	1.5	white	3	2
TCGA-H2-A422	566	0	40	FEMALE	unknow	Stage I	T2	MX	N0	Papillary adenocarcinoma, NOS	Unifocal	Right lobe		NA	NA	NA	white	3	0
TCGA-IM-A3EB	1488	0	32	FEMALE	unknow	Stage I	T3	MX	N1a	Papillary adenocarcinoma, NOS	Unifocal	Right lobe		2	3	2	white	12	3
TCGA-IM-A3ED	1442	0	58	FEMALE	unknow	Stage I	T1	MX	N0	Papillary adenocarcinoma, NOS	Unifocal	Left lobe		0.7	1.7	1.5	white	9	0
TCGA-IM-A3U2	190	0	89	FEMALE	unknow	Stage IVA	T3	MX	N1b	Papillary carcinoma, columnar cell	Multifocal	Bilateral		2.5	4.3	3.5	white	33	25
TCGA-IM-A3U3	514	0	55	FEMALE	unknow	Stage I	T1b	MX	N0	Papillary carcinoma, columnar cell	Multifocal	Bilateral		0.7	1.3	1	white	8	0
TCGA-IM-A41Y	664	0	42	FEMALE	unknow	Stage I	T3	MX	N1a	Nonencapsulated sclerosing carcinoma	Multifocal	Bilateral		4	8	8	white	18	4
TCGA-IM-A41Z	946	0	37	FEMALE	unknow	Stage I	T1b	MX	N0	Papillary carcinoma, follicular variant	Multifocal	Bilateral		1	4.5	2.5	white	20	1
TCGA-IM-A420	250	0	39	FEMALE	unknow	Stage I	T2	MX	N1a	Papillary adenocarcinoma, NOS	Multifocal	Bilateral		2	5	4	white	14	5
TCGA-IM-A4EB	780	0	37	MALE	unknow	Stage I	T3	MX	N1b	Nonencapsulated sclerosing carcinoma	Multifocal	Right lobe		1.8	3	2	white	11	9
TCGA-J8-A3NZ	524	0	52	FEMALE	unknow	Stage III	T3	M0	N1a	Papillary adenocarcinoma, NOS	Unifocal	Left lobe		NA	3.5	NA	white	9	2
TCGA-J8-A3O0	1313	0	38	MALE	unknow	Stage I	T2	M0	N0	Papillary carcinoma, follicular variant	Unifocal	Right lobe		2.5	2.8	2.7	white	3	0
TCGA-J8-A3O1	827	0	33	FEMALE	unknow	Stage I	T3	M0	N1b	Papillary adenocarcinoma, NOS	Unifocal	Left lobe	Negative	NA	6.5	NA	white	19	12
TCGA-J8-A3O2	342	0	39	MALE	unknow	Stage I	T3	M0	N1b	Papillary adenocarcinoma, NOS	Multifocal	Bilateral		NA	3.5	NA	white	106	23
TCGA-J8-A3YD	968	0	47	FEMALE	unknow	Stage III	T1b	M0	N1a	Papillary adenocarcinoma, NOS	Unifocal	Right lobe	negative	0.8	1.5	1	white	6	2
TCGA-J8-A3YE	847	0	31	FEMALE	unknow	Stage I	T3	M0	N1	Papillary adenocarcinoma, NOS	Unifocal	Left lobe		NA	3.5	NA	white	4	1
TCGA-J8-A3YF	751	0	83	MALE	unknow	Stage III	T1	M0	N1	Papillary adenocarcinoma, NOS	Multifocal	Bilateral	Negative	NA	0.5	NA	white	21	1
TCGA-J8-A3YG	678	0	54	FEMALE	unknow	Stage III	T2	M0	N1a	Papillary adenocarcinoma, NOS	Multifocal	Bilateral	positive	1.6	2.5	2	white	9	6
TCGA-J8-A3YH	175	0	39	MALE	unknow	Stage I	T3	M0	N1b	Papillary adenocarcinoma, NOS	Multifocal	Bilateral		NA	4.5	NA	white	40	13
TCGA-J8-A42S	75	0	45	MALE	unknow	Stage III	T1b	MX	N1a	Papillary adenocarcinoma, NOS	Multifocal	Bilateral		NA	1.5	NA	white	1	1
TCGA-J8-A4HW	79	0	59	FEMALE	unknow	Stage III	T2	M0	N1	Papillary adenocarcinoma, NOS	Multifocal	Left lobe		NA	3	NA	white	8	7
TCGA-J8-A4HY	6	0	68	FEMALE	unknow	Stage IVA	T4a	MX	N1b	Papillary adenocarcinoma, NOS	Unifocal	Left lobe		NA	6.5	NA	white	40	13
TCGA-KS-A41F	4367	0	37	FEMALE	unknow	Stage I	T2	M0	N1	Papillary adenocarcinoma, NOS	Unifocal	Left lobe		1.7	2.2	1.9	white	7	4
TCGA-KS-A41I	486	0	47	FEMALE	unknow	Stage I	T1	M0	N0	Papillary carcinoma, follicular variant	Unifocal	Right lobe		1	2	1.5	white	NA	0
TCGA-KS-A41J	477	0	28	FEMALE	unknow	Stage I	T2	M0	N1	Papillary adenocarcinoma, NOS	Unifocal	Left lobe		1.8	2.3	2.1	white	2	2
TCGA-KS-A41L	3463	0	39	FEMALE	unknow	Stage I	T2	M0	N0	Papillary carcinoma, follicular variant	Unifocal	Right lobe		1.5	3.2	2	white	3	0
TCGA-KS-A4I1	812	0	37	FEMALE	unknow	Stage I	T2	M0	N0	Papillary adenocarcinoma, NOS	Unifocal	Right lobe		NA	2.2	NA	asian	4	0
TCGA-KS-A4I3	1329	0	41	MALE	unknow	Stage I	T3	M0	N1	Papillary adenocarcinoma, NOS	Unifocal	Left lobe		1.3	1.5	1.5	asian	8	8
TCGA-KS-A4I5	567	0	49	FEMALE	unknow	Stage IVA	T1b	M0	N1b	Papillary adenocarcinoma, NOS	Unifocal	Right lobe		0.8	1.2	1.7	white	2	0
TCGA-KS-A4I7	987	0	61	FEMALE	unknow	Stage I	T1b	M0	N0	Papillary adenocarcinoma, NOS	Unifocal	Left lobe		1.2	1.5	1	white	4	0
TCGA-KS-A4I9	2658	0	46	FEMALE	unknow	Stage I	T1b	M0	N0	Papillary adenocarcinoma, NOS	Unifocal	Isthmus		1.6	1.7	1.3	black or african american	5	0
TCGA-KS-A4IB	2577	0	41	FEMALE	unknow	Stage I	T2	M0	N1	Papillary adenocarcinoma, NOS	Unifocal	Left lobe		1.7	3.2	2.6	asian	7	2
TCGA-KS-A4IC	1073	0	45	FEMALE	unknow	Stage III	T1b	M0	N1a	Papillary adenocarcinoma, NOS	Unifocal	Left lobe		1	1.1	1.1	white	4	2
TCGA-KS-A4ID	1011	0	55	FEMALE	unknow	Stage I	T1	M0	N0	Papillary carcinoma, follicular variant	Unifocal	Right lobe		1	1.3	1.2	white	13	0
TCGA-L6-A4EP	1016	0	41	FEMALE	unknow	Stage I	T2	M0	N0	Papillary adenocarcinoma, NOS	Unifocal	Right lobe		2.4	3	2.4	asian	1	0
TCGA-L6-A4EQ	1228	0	47	MALE	unknow	Stage III	T2	M0	N1a	Papillary adenocarcinoma, NOS	Unifocal	Isthmus		2.2	3.5	3.2	white	1	1
TCGA-L6-A4ET	664	0	49	FEMALE	unknow	Stage IVC	T3	M1	NX	Papillary carcinoma, follicular variant	Unifocal	Right lobe		2.5	6	3	white	NA	NA
TCGA-L6-A4EU	289	0	58	FEMALE	unknow	Stage III	T3	M0	N1a	Papillary carcinoma, columnar cell	Multifocal	Right lobe		4	5	4.5	black or african american	33	4
TCGA-MK-A4N6	1098	0	35	MALE	unknow	Stage I	T3	M0	N1b	Papillary adenocarcinoma, NOS	Unifocal	Right lobe		4.6	8.2	5.5	white	77	40
TCGA-MK-A4N7	987	0	20	FEMALE	unknow	Stage I	T2	M0	N0	Papillary adenocarcinoma, NOS	Unifocal	Isthmus		1.8	2.5	2.3	white	2	0
TCGA-MK-A4N9	919	0	41	FEMALE	unknow	Stage I	T3	M0	N1	Papillary adenocarcinoma, NOS	Multifocal	Bilateral		1.6	3.5	2.6	white	9	1
TCGA-MK-A84Z	728	0	74	MALE	unknow	Stage III	T3	MX	NX	Papillary carcinoma, follicular variant	Multifocal	Right lobe		5	1.5	2.2	black or african american	NA	NA
TCGA-QD-A8IV	392	0	50	FEMALE	unknow	Stage IVA	T3	MX	N1b	Papillary adenocarcinoma, NOS	Multifocal		POSITIVE for V600E mutation of BRAF (c.1799T>A, p.Val600Glu).	5.5	12	6	black or african american	38	15

## Sheet: Supplementary Table S2
Supplementary Table S2. The clinicopathological characteristics of the IMvigor210 cohort
Id	Best_Confirmed_Overall_Response	binaryResponse	Enrollment_IC	IC_Level	TC_Level	Immune_phenotype	FMOne_mutation_burden_per_MB	Sex	Race	Intravesical_BCG_administered	Baseline_ECOG_Score	Tobacco_Use_History	Met_Disease_Status	Sample_age	Tissue	Received_platinum	Sample_collected_pre-platinum	Neoantigen_burden_per_MB	sizeFactor	ANONPT_ID	os	censOS	Lund	Lund2	TCGA_Subtype
SAMc1b27bc16435	PR	CR/PR	IC2	IC2+	TC0	excluded	5	M	WHITE	N	0	PREVIOUS	Visceral	more than 2 years	kidney	Y	Y	1.41176	0.555512	10230	24.1807	0	MS2a1	Genomically unstable	I
SAMf275eb859a39	PR	CR/PR	IC1	IC1	TC0	excluded	9	M	BLACK OR AFRICAN AMERICAN	Y	0	PREVIOUS	Visceral	1-2 years	bladder	Y	Y	NA	1.48344	10150	24.4764	0	MS1a	UroA	I
SAM7f0d9cc7f001	PD	SD/PD	IC1	IC1	TC0	excluded	NA	M	WHITE	N	1	NEVER	Liver	more than 2 years	bladder	Y	Y	NA	0.649813	10220	4.63244	1	MS2b1	Infiltrated	II
SAM4305ab968b90	PD	SD/PD	IC0	IC0	TC0	desert	12	M	WHITE	N	1	PREVIOUS	Liver	more than 2 years	bladder	Y	N	0.392157	1.34512	10375	1.41273	1	MS1b	UroA	I
SAMcf018fee2acd	PD	SD/PD	IC0	IC0	TC0	excluded	NA	M	WHITE	N	0	PREVIOUS	Visceral	more than 2 years	lung	Y	Y	NA	1.77996	10175	16.23	1	MS1a	UroA	I
SAMb2f1d0e54ece	PR	CR/PR	IC2	IC2+	TC2+	desert	NA	M	WHITE	N	1	PREVIOUS	Visceral	(less than) 1 year	bladder	Y	N	0.862745	0.798489	10073	11.4004	1	MS2b1	Infiltrated	IV
SAMcc4675f394a1	PD	SD/PD	IC0	IC0	TC0	NA	NA	M	WHITE	N	1	PREVIOUS	Liver	(less than) 1 year	liver	Y	Y	NA	1.19941	10142	3.12115	1	MS1a	UroA	I
SAM49f9b2e57aa5	PD	SD/PD	IC0	IC0	TC0	excluded	5	M	WHITE	Y	1	PREVIOUS	Liver	1-2 years	kidney	Y	Y	1.45098	0.997797	10037	7.45791	1	MS1b	UroA	I
SAM2e7aa8fa0ab3	PD	SD/PD	IC1	IC1	TC0	excluded	14	M	WHITE	N	1	PREVIOUS	Visceral	(less than) 1 year	kidney	N	NA	2.70588	1.27953	10172	7.72074	1	MS1b	UroA	II
SAMdf3e42c8672a	PD	SD/PD	IC2	IC2+	TC2+	inflamed	19	M	WHITE	N	1	PREVIOUS	Visceral	(less than) 1 year	bladder	Y	Y	3.23529	0.791353	10161	7.32649	1	MS2b2.2	Basal/SCC-like	III
SAMd027124354ce	CR	CR/PR	IC0	IC0	TC0	desert	4	F	WHITE	N	0	NEVER	NA	1-2 years	ureter	N	NA	0.764706	1.43111	10061	23.5236	0	MS2b2.2	Basal/SCC-like	III
SAM36d87392593b	SD	SD/PD	IC2	IC2+	TC2+	excluded	7	M	WHITE	N	0	NEVER	Visceral	1-2 years	ureter	Y	Y	0.352941	1.00066	10014	23.6879	0	MS2b2.2	Basal/SCC-like	III
SAM36a9225b0222	SD	SD/PD	IC2	IC2+	TC2+	inflamed	1	M	ASIAN	N	1	PREVIOUS	Liver	1-2 years	bladder	Y	N	0.607843	1.68128	10141	23.8193	0	MS2b1	Infiltrated	IV
SAMe7bf6c015192	PD	SD/PD	IC2	IC2+	TC0	inflamed	7	M	WHITE	N	1	PREVIOUS	Visceral	(less than) 1 year	kidney	N	NA	1.37255	1.20882	10222	3.12115	1	MS2b2.1	UroB	III
SAM6dd7ad1d797d	PD	SD/PD	IC1	IC1	TC2+	NA	NA	M	WHITE	N	1	PREVIOUS	Visceral	1-2 years	bladder	Y	Y	3.56863	1.24941	10089	19.2854	1	MS2b2.2	Basal/SCC-like	III
SAMc0d625a50eb8	SD	SD/PD	IC0	IC0	TC0	desert	3	F	WHITE	N	1	NEVER	Visceral	1-2 years	bladder	Y	N	0.294118	1.00769	10043	13.2731	1	MS2b1	Infiltrated	I
SAM18039827e1b9	PD	SD/PD	IC0	IC0	TC0	desert	15	M	WHITE	N	1	NEVER	Visceral	(less than) 1 year	bladder	Y	N	NA	1.91849	10362	1.47844	1	MS1b	UroA	II
SAM681e4bf7cf85	PR	CR/PR	IC2	IC2+	TC0	excluded	7	M	WHITE	N	0	NEVER	NA	1-2 years	bladder	Y	Y	1.86275	1.58635	10156	23.3922	0	MS1b	UroA	I
SAMc692536a795a	PD	SD/PD	IC1	IC1	TC0	desert	10	M	WHITE	Y	1	PREVIOUS	NA	1-2 years	ureter	Y	Y	NA	1.01426	10103	5.65092	1	MS2b1	Infiltrated	II
SAM9a2cf3c06fb3	PD	SD/PD	IC1	IC1	TC0	inflamed	4	M	WHITE	N	0	PREVIOUS	Visceral	more than 2 years	bladder	Y	Y	0.862745	1.60661	10059	5.65092	1	MS2b1	Infiltrated	II
SAM557dde1b9f3e	PD	SD/PD	IC1	IC1	TC0	excluded	5	M	WHITE	N	1	NEVER	Visceral	more than 2 years	ureter	Y	Y	NA	0.583186	10291	6.70226	1	MS1a	UroA	I
SAM23aa15d4a0b0	PD	SD/PD	IC1	IC1	TC0	excluded	5	F	WHITE	N	1	NEVER	Liver	more than 2 years	kidney	Y	Y	0.333333	0.967266	10135	5.71663	1	MS2a1	Genomically unstable	II
SAM468a9e1dc821	PD	SD/PD	IC2	IC2+	TC0	desert	8	M	WHITE	N	1	PREVIOUS	Visceral	(less than) 1 year	NA	Y	N	NA	0.737269	10193	3.8768	1	MS2b2.1	UroB	IV
SAM81b71522417a	PD	SD/PD	IC0	IC0	TC0	NA	7	F	WHITE	N	0	PREVIOUS	Liver	(less than) 1 year	bladder	N	NA	1.07843	1.70566	10081	2.13552	1	MS1b	UroA	I
SAM6cb230f208a8	PR	CR/PR	IC0	IC0	TC1	desert	20	M	WHITE	N	0	PREVIOUS	Visceral	1-2 years	lung	Y	Y	1.03922	0.772357	10234	23.2279	0	MS1b	UroA	I
SAM0684af734db1	PR	CR/PR	IC0	IC0	TC0	NA	6	F	WHITE	N	1	PREVIOUS	Visceral	(less than) 1 year	bladder	N	NA	0.921569	1.36119	10041	23.2608	0	MS1b	UroA	I
SAMb963dda93cfd	PD	SD/PD	IC2	IC2+	TC2+	excluded	8	M	OTHER	N	1	CURRENT	Liver	1-2 years	bladder	Y	Y	0.882353	1.69362	10281	2.75975	1	MS2b2.2	Basal/SCC-like	IV
SAMa9ca8536d2b1	SD	SD/PD	IC1	IC1	TC1	NA	3	M	WHITE	N	0	PREVIOUS	LN Only	1-2 years	bladder	N	NA	0.352941	0.84613	10330	21.848	0	MS2b1	Infiltrated	III
SAM9fb814c22bdb	SD	SD/PD	IC1	IC1	TC0	desert	6	F	WHITE	N	0	PREVIOUS	NA	(less than) 1 year	bladder	N	NA	0.431373	0.771397	10088	19.1211	1	MS2b1	Infiltrated	III
SAMbcbc7957c264	PD	SD/PD	IC1	IC1	TC0	desert	9	M	WHITE	Y	1	NEVER	Visceral	1-2 years	bladder	Y	Y	NA	1.70139	10308	4.17248	1	MS1b	UroA	I
SAM7fb6987514a4	PD	SD/PD	IC2	IC2+	TC0	excluded	1	M	BLACK OR AFRICAN AMERICAN	N	0	NEVER	Liver	1-2 years	bladder	Y	N	NA	1.1566	10293	22.8337	0	MS2b1	Infiltrated	III
SAM63405b04ab2d	PD	SD/PD	IC0	IC0	TC0	NA	NA	M	WHITE	Y	0	NEVER	Liver	1-2 years	bladder	Y	Y	0.156863	0.73549	10132	6.80082	1	MS2b1	Infiltrated	II
SAM18bc1078bc15	PD	SD/PD	IC1	IC1	TC0	NA	19	M	WHITE	N	1	PREVIOUS	Visceral	(less than) 1 year	bladder	N	NA	1.80392	0.956425	10015	6.89938	1	MS2a1	Genomically unstable	II
SAM7d2dfba6cd84	SD	SD/PD	IC1	IC1	TC0	inflamed	4	M	WHITE	N	0	CURRENT	Liver	1-2 years	lymph node	Y	Y	0.156863	0.7465	10345	12.7146	1	MS2b1	Infiltrated	IV
SAMd1bd63734394	PD	SD/PD	IC1	IC1	TC0	NA	22	M	WHITE	Y	1	PREVIOUS	Liver	(less than) 1 year	bladder	Y	N	NA	1.32842	10112	1.9384	1	MS2b2.2	Basal/SCC-like	III
SAMe9ae8beb82fa	PD	SD/PD	IC1	IC1	TC0	desert	7	M	WHITE	N	1	PREVIOUS	NA	(less than) 1 year	bladder	N	NA	1.33333	1.49889	10317	5.48665	1	MS2b1	Infiltrated	III
SAMb0a83e5fbde9	SD	SD/PD	IC0	IC0	TC0	NA	7	M	WHITE	Y	1	PREVIOUS	Visceral	more than 2 years	lung	Y	N	0.352941	0.805644	10100	23.3265	0	MS1b	UroA	I
SAMba7176afe070	PD	SD/PD	IC0	IC0	TC0	excluded	5	F	WHITE	N	0	NEVER	Visceral	more than 2 years	kidney	Y	Y	NA	1.03046	10302	3.44969	0	MS1a	UroA	I
SAMae1690469964	SD	SD/PD	IC1	IC1	TC0	NA	NA	M	BLACK OR AFRICAN AMERICAN	Y	0	CURRENT	Visceral	1-2 years	ureter	Y	Y	NA	1.80588	10320	21.1581	1	MS1b	UroA	I
SAMbe83eae4026e	PD	SD/PD	IC1	IC1	TC0	excluded	10	F	WHITE	Y	1	NEVER	Liver	(less than) 1 year	lymph node	Y	N	0.784314	0.98462	10246	2.7269	1	MS1b	UroA	I
SAMe5bc41772bc9	PD	SD/PD	IC1	IC1	TC0	excluded	5	M	WHITE	N	1	PREVIOUS	Liver	(less than) 1 year	liver	Y	N	0.27451	1.23262	10076	6.11088	1	MS2b2.1	UroB	I
SAM23095936e611	PD	SD/PD	IC2	IC2+	TC0	desert	5	F	WHITE	N	0	PREVIOUS	Liver	more than 2 years	bladder	Y	Y	0.235294	1.33492	10307	2.23409	1	MS1b	UroA	I
SAM7114d99032ec	PD	SD/PD	IC0	IC0	TC0	NA	17	M	WHITE	N	1	NEVER	Visceral	1-2 years	bladder	Y	Y	2.17647	1.08297	10111	10.8419	1	MS1b	UroA	I
SAMd215b503f99a	SD	SD/PD	IC0	IC0	TC0	NA	NA	M	WHITE	N	1	NEVER	Visceral	more than 2 years	bladder	Y	N	NA	1.07858	10072	1.70842	0	MS2b1	Infiltrated	I
SAMdb3f50c9129c	PD	SD/PD	IC0	IC0	TC0	excluded	10	M	WHITE	N	1	CURRENT	Visceral	(less than) 1 year	bladder	Y	N	0.509804	1.16787	10084	15.8029	1	MS2b1	Infiltrated	IV
SAMbf1a3ae828e6	CR	CR/PR	IC2	IC2+	TC0	excluded	35	M	WHITE	N	0	PREVIOUS	Visceral	more than 2 years	bladder	Y	N	3.7451	1.2704	10090	20.731	0	MS2b1	Infiltrated	II
SAM52e3fa3ad574	PD	SD/PD	IC1	IC1	TC0	NA	4	M	WHITE	Y	1	PREVIOUS	Liver	1-2 years	lymph node	Y	N	0.254902	0.964846	10118	7.95072	1	MS2b1	Infiltrated	II
SAMd4c0837b0997	PD	SD/PD	IC2	IC2+	TC1	excluded	5	M	WHITE	N	0	PREVIOUS	Liver	1-2 years	kidney	N	NA	0.529412	1.24023	10305	5.38809	1	MS2b2.1	UroB	III
SAM9cafb905b36a	PD	SD/PD	IC2	IC2+	TC2+	inflamed	12	M	WHITE	N	0	PREVIOUS	LN Only	(less than) 1 year	kidney	Y	Y	0.588235	1.53249	10359	7.62218	1	MS2b2.2	Basal/SCC-like	IV
SAM032c642382a7	PD	SD/PD	IC2	IC2+	TC2+	inflamed	44	F	WHITE	N	1	PREVIOUS	Visceral	more than 2 years	bladder	Y	Y	6.19608	1.49481	10166	2.49692	1	MS2b2.2	Basal/SCC-like	IV
SAMb419a8fcbfcd	PR	CR/PR	IC2	IC2+	TC0	excluded	19	M	WHITE	Y	1	PREVIOUS	Liver	1-2 years	bladder	Y	N	NA	1.56615	10363	22.7351	0	MS2a1	Genomically unstable	IV
SAM8884fe446d20	PR	CR/PR	IC2	IC2+	TC2+	inflamed	13	M	WHITE	N	1	NEVER	NA	(less than) 1 year	bladder	Y	N	6	0.794959	10044	23.1622	0	MS2b2.2	Basal/SCC-like	III
SAM2070b416069c	SD	SD/PD	IC1	IC1	TC1	excluded	5	M	WHITE	Y	1	NEVER	Liver	more than 2 years	kidney	Y	Y	0.294118	1.12971	10026	8.01643	1	MS1a	UroA	I
SAM0ce9c983b20f	PD	SD/PD	IC2	IC2+	TC0	excluded	9	M	WHITE	N	0	NEVER	NA	1-2 years	ureter	Y	Y	NA	0.886362	10070	6.6037	1	MS2b2.2	Basal/SCC-like	III
SAMa1e62d323e1d	SD	SD/PD	IC2	IC2+	TC0	inflamed	15	F	WHITE	Y	0	PREVIOUS	Visceral	1-2 years	bladder	Y	N	0.921569	1.31402	10321	10.5791	1	MS2a1	Genomically unstable	II
SAM61baf919bb01	SD	SD/PD	IC0	IC1	TC0	desert	NA	F	WHITE	N	1	NEVER	Visceral	(less than) 1 year	lymph node	Y	N	NA	0.939829	10077	15.6057	1	MS2b1	Infiltrated	I
SAM97a00e0929fb	PR	CR/PR	IC2	IC2+	TC0	excluded	18	M	OTHER	N	0	PREVIOUS	Liver	(less than) 1 year	kidney	N	NA	2.86275	0.710257	10007	12.7146	0	MS2a1	Genomically unstable	II
SAM2f228939632f	PD	SD/PD	IC1	IC1	TC0	excluded	8	F	BLACK OR AFRICAN AMERICAN	N	1	NEVER	Liver	more than 2 years	bladder	Y	N	0.45098	0.891808	10242	7.88501	1	MS2b1	Infiltrated	IV
SAM9539a4f19ebc	SD	SD/PD	IC0	IC0	TC0	desert	NA	M	WHITE	N	0	NEVER	Liver	(less than) 1 year	bladder	Y	N	0.431373	1.46802	10144	7.95072	1	MS1b	UroA	I
SAM36851bc8b9ae	SD	SD/PD	IC1	IC1	TC2+	excluded	7	M	WHITE	N	1	PREVIOUS	Visceral	(less than) 1 year	bladder	Y	Y	0.333333	0.739707	10294	3.54825	1	MS1b	UroA	I
SAM297c0301e861	PD	SD/PD	IC1	IC1	TC2+	excluded	1	M	WHITE	Y	1	NEVER	Liver	more than 2 years	bladder	Y	N	NA	1.08512	10099	8.08214	1	MS2b1	Infiltrated	IV
SAM1fa6bcb7fc48	PD	SD/PD	IC2	IC2+	TC0	inflamed	8	M	WHITE	Y	1	CURRENT	Visceral	(less than) 1 year	bladder	Y	Y	1.23529	1.32591	10147	22.7351	0	MS1b	UroA	I
SAM075e037d95bc	PR	CR/PR	IC1	IC1	TC0	excluded	11	M	WHITE	Y	0	NEVER	Visceral	more than 2 years	kidney	Y	Y	0.745098	0.790563	10273	21.3224	0	MS1b	UroA	I
SAM6d2ae0c39b96	PD	SD/PD	IC1	IC1	TC0	excluded	NA	M	BLACK OR AFRICAN AMERICAN	N	1	CURRENT	LN Only	(less than) 1 year	lymph node	Y	Y	NA	1.08796	10168	22.1109	0	MS1b	UroA	I
SAMcabb6d58ff55	SD	SD/PD	IC2	IC2+	TC2+	inflamed	11	F	BLACK OR AFRICAN AMERICAN	N	1	NEVER	Visceral	(less than) 1 year	lung	Y	N	1.35294	0.898815	10188	20.271	0	MS2b2.2	Basal/SCC-like	IV
SAM716f54e468f4	SD	SD/PD	IC2	IC2+	TC0	NA	6	M	WHITE	N	1	NEVER	Liver	1-2 years	kidney	Y	Y	1.56863	1.35678	10170	21.191	0	MS2b1	Infiltrated	II
SAMeff2ce356ccb	PD	SD/PD	IC0	IC0	TC0	desert	14	M	WHITE	Y	0	NEVER	Visceral	more than 2 years	ureter	Y	Y	NA	1.07778	10374	8.08214	1	MS1b	UroA	I
SAM110501d0eedb	PD	SD/PD	IC1	IC1	TC0	desert	21	M	WHITE	Y	1	NEVER	LN Only	more than 2 years	bladder	Y	Y	3.52941	1.17522	10299	4.27105	1	MS2a1	Genomically unstable	II
SAM2e9ac0b1b250	CR	CR/PR	IC2	IC2+	TC2+	NA	18	M	WHITE	N	1	PREVIOUS	NA	1-2 years	bladder	Y	Y	1.76471	0.478279	10354	22.1437	0	MS2b2.2	Basal/SCC-like	IV
SAMc0ef41aa6c8b	PD	SD/PD	IC0	IC0	TC0	desert	5	M	WHITE	Y	0	NEVER	Visceral	(less than) 1 year	NA	Y	N	0.960784	0.986296	10104	9.56057	1	MS1b	UroA	I
SAMd636e3461955	PD	SD/PD	IC1	IC1	TC0	inflamed	NA	M	WHITE	Y	1	PREVIOUS	LN Only	1-2 years	bladder	Y	Y	0.196078	0.933865	10221	10.4805	1	MS2b1	Infiltrated	IV
SAMe712352fb82a	PR	CR/PR	IC0	IC0	TC0	desert	NA	M	WHITE	N	0	PREVIOUS	NA	(less than) 1 year	bladder	Y	Y	NA	1.64079	10130	22.1109	0	MS2a1	Genomically unstable	II
SAM30b5c6c54cf7	CR	CR/PR	IC2	IC2+	TC0	excluded	6	F	WHITE	N	1	PREVIOUS	LN Only	1-2 years	bladder	Y	N	NA	0.754702	10194	9.26489	1	MS2b2.2	Basal/SCC-like	IV
SAMd98bac0a070f	PD	SD/PD	IC0	IC0	TC0	desert	8	M	WHITE	Y	1	PREVIOUS	Liver	(less than) 1 year	ureter	Y	N	0.72549	1.22811	10224	2.06982	1	MS1a	UroA	III
SAM8e8ef2368dfa	PD	SD/PD	IC0	IC0	TC0	desert	6	M	WHITE	N	0	CURRENT	Visceral	(less than) 1 year	kidney	Y	N	0.509804	1.04275	10207	4.50103	1	MS2b1	Infiltrated	IV
SAM08cce2fa88f2	SD	SD/PD	IC0	IC0	TC0	excluded	NA	F	WHITE	Y	1	CURRENT	Visceral	more than 2 years	bladder	Y	Y	NA	0.639472	10272	22.1109	0	MS1b	UroA	I
SAMb4c7a001537d	PD	SD/PD	IC1	IC1	TC1	inflamed	5	M	WHITE	N	1	PREVIOUS	Visceral	1-2 years	kidney	Y	Y	NA	0.815851	10068	3.18686	1	MS1b	UroA	I
SAMfd947610629d	PD	SD/PD	IC0	IC0	TC0	desert	5	M	WHITE	N	0	PREVIOUS	Visceral	1-2 years	bladder	Y	N	NA	0.753906	10249	9.03491	1	MS2b1	Infiltrated	I
SAM943df5cf15df	PD	SD/PD	IC1	IC1	TC0	desert	5	M	WHITE	N	1	PREVIOUS	Visceral	(less than) 1 year	bladder	Y	N	0.117647	0.984679	10080	2.13552	1	MS2b2.2	Basal/SCC-like	III
SAM31f41dd0d6ca	SD	SD/PD	IC1	IC1	TC0	NA	NA	F	WHITE	Y	1	PREVIOUS	NA	(less than) 1 year	lymph node	Y	N	0.705882	1.27301	10334	8.27926	1	MS2b2.1	UroB	I
SAMb3c02294aba7	PR	CR/PR	IC0	IC0	TC1	desert	18	M	WHITE	Y	1	PREVIOUS	Visceral	(less than) 1 year	other	Y	N	NA	1.06556	10344	22.4066	0	MS2a1	Genomically unstable	II
SAM39eb94fa504d	PD	SD/PD	IC2	IC2+	TC0	excluded	6	M	WHITE	N	1	PREVIOUS	Visceral	1-2 years	bladder	Y	Y	NA	1.08337	10023	17.9055	1	MS2b2.2	Basal/SCC-like	III
SAM62fb1388c871	PD	SD/PD	IC1	IC1	TC0	NA	5	F	WHITE	N	0	PREVIOUS	Visceral	more than 2 years	kidney	Y	N	0.784314	1.28824	10351	22.5051	0	MS2a1	Genomically unstable	IV
SAMc0da5d48686d	PD	SD/PD	IC1	IC1	TC2+	desert	5	M	WHITE	N	1	NEVER	Visceral	(less than) 1 year	bladder	Y	Y	1.17647	1.6304	10295	9.49487	1	MS2a2	Genomically unstable	IV
SAMe7bcab05402e	SD	SD/PD	IC0	IC0	TC0	NA	NA	M	WHITE	N	1	PREVIOUS	Visceral	1-2 years	kidney	Y	N	NA	1.49069	10247	7.91786	1	MS2b1	Infiltrated	I
SAM2570ff4aae6e	PR	CR/PR	IC2	IC2+	TC0	inflamed	12	F	WHITE	N	1	CURRENT	LN Only	(less than) 1 year	lymph node	Y	N	1.52941	0.851526	10029	22.3737	0	MS2b2.1	UroB	III
SAM2dc3f04e45e9	PD	SD/PD	IC2	IC2+	TC2+	inflamed	NA	M	WHITE	N	1	PREVIOUS	Liver	(less than) 1 year	kidney	Y	N	NA	1.14586	10160	10.1848	1	MS2b2.2	Basal/SCC-like	II
SAM4501e41e4751	PD	SD/PD	IC1	IC1	TC1	excluded	6	M	WHITE	N	1	NEVER	Liver	1-2 years	bladder	Y	Y	0.921569	1.36335	10105	1.11704	1	MS2b2.2	Basal/SCC-like	III
SAM5b57e47fdcb3	PD	SD/PD	IC2	IC2+	TC0	NA	12	F	ASIAN	N	1	NEVER	Liver	more than 2 years	ureter	Y	Y	NA	0.977806	10169	3.84394	1	MS1b	UroA	I
SAMae4da274eded	PD	SD/PD	IC0	IC0	TC0	NA	NA	F	WHITE	Y	1	NEVER	Liver	(less than) 1 year	bladder	Y	Y	NA	1.48462	10004	4.99384	1	MS2a2	Genomically unstable	II
SAMd35318127278	CR	CR/PR	IC1	IC1	TC1	excluded	62	M	WHITE	Y	1	PREVIOUS	LN Only	(less than) 1 year	kidney	N	NA	10.0196	1.76734	10201	21.5852	0	MS2a1	Genomically unstable	II
SAMa913c6139ec8	SD	SD/PD	IC2	IC2+	TC0	excluded	NA	M	WHITE	N	0	NEVER	Visceral	(less than) 1 year	kidney	Y	N	1.52941	0.942285	10304	5.12526	1	MS2b1	Infiltrated	II
SAM75142fcab9df	PD	SD/PD	IC2	IC2+	TC0	excluded	7	F	WHITE	N	1	NEVER	LN Only	more than 2 years	kidney	Y	Y	0.27451	1.36783	10270	11.9261	1	MS2b1	Infiltrated	I
SAMd697ba701077	SD	SD/PD	IC0	IC0	TC0	excluded	NA	F	WHITE	Y	0	PREVIOUS	LN Only	more than 2 years	ureter	Y	Y	NA	1.22069	10319	21.1581	1	MS1a	UroA	II
SAM166a419a4e5a	PD	SD/PD	IC1	IC1	TC0	excluded	5	M	WHITE	N	1	PREVIOUS	Visceral	1-2 years	bladder	Y	N	0.27451	1.27231	10173	5.38809	1	MS2b1	Infiltrated	IV
SAM025b45c27e05	PD	SD/PD	IC1	IC1	TC0	desert	1	M	WHITE	N	0	PREVIOUS	Liver	1-2 years	bladder	Y	N	0.313725	1.64883	10346	8.77207	1	MS2b1	Infiltrated	III
SAMe07c4560772d	PD	SD/PD	IC0	IC0	TC0	desert	5	F	OTHER	Y	1	NEVER	Visceral	more than 2 years	ureter	Y	Y	0.54902	1.28389	10353	2.10267	0	MS1b	UroA	I
SAM560f23d6a3ad	CR	CR/PR	IC2	IC2+	TC2+	inflamed	19	M	NATIVE HAWAIIAN OR OTHER PACIFIC ISLANDER	N	0	PREVIOUS	NA	(less than) 1 year	other	Y	Y	0.647059	1.0572	10355	21.3881	0	MS2b2.2	Basal/SCC-like	IV
SAM52500cabdd36	SD	SD/PD	IC1	IC1	TC0	excluded	12	F	OTHER	N	0	PREVIOUS	LN Only	1-2 years	ureter	Y	Y	0.745098	0.725809	10243	20.4682	0	MS2a1	Genomically unstable	II
SAM14df63a65411	PR	CR/PR	IC2	IC2+	TC2+	excluded	7	F	WHITE	N	0	PREVIOUS	Liver	(less than) 1 year	bladder	Y	Y	0.568627	1.73628	10238	21.4209	0	MS1b	UroA	III
SAMf3a9bce50099	PD	SD/PD	IC2	IC2+	TC0	excluded	4	F	ASIAN	N	1	PREVIOUS	LN Only	(less than) 1 year	kidney	Y	Y	NA	1.05343	10182	2.10267	0	MS2b1	Infiltrated	II
SAMffa5c7cad0e5	PR	CR/PR	IC1	IC1	TC0	desert	10	M	WHITE	N	1	PREVIOUS	Visceral	(less than) 1 year	other	Y	NA	NA	0.83755	10364	15.54	1	MS2b1	Infiltrated	IV
SAMdab9ca8fb5de	PD	SD/PD	IC0	IC0	TC0	excluded	14	M	WHITE	N	2	PREVIOUS	Liver	(less than) 1 year	bladder	N	NA	2.92157	1.52933	10119	0.197125	0	MS1a	UroA	I
SAM34430ef08e5b	PD	SD/PD	IC1	NA	NA	NA	NA	M	WHITE	N	0	NEVER	Visceral	more than 2 years	bladder	Y	Y	NA	0.567628	10373	18.1684	0	MS2b1	Infiltrated	IV
SAM4b0175e8db6e	PD	SD/PD	IC1	IC1	TC0	desert	6	M	WHITE	N	1	PREVIOUS	Liver	more than 2 years	kidney	Y	Y	NA	1.05102	10275	2.06982	1	MS2b1	Infiltrated	I
SAMf28c01545593	SD	SD/PD	IC1	IC1	TC0	desert	8	M	WHITE	Y	0	PREVIOUS	Visceral	more than 2 years	bladder	Y	Y	NA	1.01196	10315	6.40657	1	MS1b	UroA	I
SAMaec7380f9ab0	PR	CR/PR	IC2	IC2+	TC0	excluded	4	M	WHITE	N	2	NEVER	NA	(less than) 1 year	ureter	N	NA	NA	1.30867	10155	20.8624	0	MS2a2	Genomically unstable	IV
SAMe94c30c30616	SD	SD/PD	IC1	IC1	TC0	excluded	6	M	WHITE	N	1	PREVIOUS	Visceral	more than 2 years	bladder	Y	Y	1.01961	1.15424	10195	15.3758	1	MS2a2	Genomically unstable	I
SAM54e58f1b0230	PD	SD/PD	IC0	IC0	TC0	desert	5	M	WHITE	N	1	NEVER	Liver	(less than) 1 year	bladder	Y	N	NA	1.34632	10050	4.36961	1	MS1b	UroA	I
SAM5e3bae090b8c	PD	SD/PD	IC2	IC2+	TC0	excluded	6	M	WHITE	Y	1	PREVIOUS	Liver	more than 2 years	kidney	Y	Y	0.823529	1.02852	10063	6.73511	1	MS1b	UroA	I
SAM3cb94b0d5297	PD	SD/PD	IC1	IC1	TC0	excluded	15	M	WHITE	N	1	CURRENT	Visceral	1-2 years	kidney	Y	Y	2.23529	0.674091	10181	5.05955	1	MS2b1	Infiltrated	IV
SAM61b9d4d84c64	SD	SD/PD	IC2	IC2+	TC0	inflamed	27	M	WHITE	N	1	PREVIOUS	Liver	1-2 years	bladder	Y	Y	5.88235	1.8785	10223	21.3881	0	MS2a1	Genomically unstable	I
SAMcb132b0cdd2c	PD	SD/PD	IC1	IC1	TC2+	desert	NA	M	WHITE	N	1	CURRENT	LN Only	(less than) 1 year	lymph node	Y	N	0.843137	1.3659	10066	2.52977	1	MS2a2	Genomically unstable	II
SAMe97af0feefdf	PD	SD/PD	IC1	IC1	TC0	excluded	3	F	WHITE	N	0	PREVIOUS	Visceral	(less than) 1 year	bladder	Y	N	0.705882	1.40309	10116	11.1047	1	MS1a	UroA	I
SAMee3844cc0b9f	PD	SD/PD	IC0	IC0	TC0	NA	NA	M	WHITE	Y	1	PREVIOUS	Visceral	(less than) 1 year	lymph node	Y	N	NA	0.891882	10143	3.21971	1	MS2b1	Infiltrated	I
SAMdcae54fcd7fa	SD	SD/PD	IC1	IC1	TC0	excluded	NA	M	WHITE	Y	1	PREVIOUS	LN Only	more than 2 years	kidney	Y	N	1.43137	1.27868	10284	6.2423	1	MS2b1	Infiltrated	II
SAMdad5c29dc105	PD	SD/PD	IC1	IC1	TC0	excluded	5	M	WHITE	N	1	CURRENT	Visceral	more than 2 years	bladder	Y	Y	0.666667	1.53079	10306	2.43121	1	MS1b	UroA	II
SAMa424c75831b4	PD	SD/PD	IC2	IC2+	TC0	NA	6	M	WHITE	N	1	PREVIOUS	Visceral	1-2 years	bladder	Y	N	0.686275	0.776142	10240	3.54825	1	MS1b	UroA	II
SAM28687037e4ff	SD	SD/PD	IC2	IC2+	TC2+	inflamed	6	M	WHITE	N	0	PREVIOUS	Visceral	(less than) 1 year	kidney	Y	Y	0.568627	1.50879	10028	21.5852	0	MS2b2.2	Basal/SCC-like	III
SAMe50d15fde368	PR	CR/PR	IC1	IC1	TC0	desert	9	F	WHITE	Y	1	PREVIOUS	Visceral	1-2 years	bladder	Y	Y	2.17647	1.70065	10343	18.8912	0	MS1b	UroA	I
SAM45c8e6412c66	PD	SD/PD	IC1	IC1	TC2+	inflamed	5	M	WHITE	N	1	PREVIOUS	LN Only	(less than) 1 year	bladder	Y	N	1.39216	1.29793	10217	3.48255	1	MS2b2.2	Basal/SCC-like	III
SAM8533e5e261d6	PR	CR/PR	IC0	IC0	TC0	desert	5	M	WHITE	N	0	PREVIOUS	Visceral	1-2 years	bladder	Y	N	1.72549	1.52308	10269	12.8131	1	MS1b	UroA	I
SAMaaf505c36f93	PR	CR/PR	IC1	IC1	TC0	excluded	15	M	WHITE	N	1	PREVIOUS	LN Only	more than 2 years	kidney	Y	Y	1.72549	1.53825	10259	20.5667	0	MS1b	UroA	I
SAM73663ee4a96e	CR	CR/PR	IC2	IC2+	TC0	excluded	NA	M	WHITE	N	0	PREVIOUS	LN Only	(less than) 1 year	kidney	N	NA	NA	0.796165	10123	21.2567	0	MS1b	UroA	I
SAM0bdb3428bd13	PD	SD/PD	IC0	IC0	TC0	NA	NA	F	WHITE	N	1	NEVER	Visceral	(less than) 1 year	lymph node	Y	N	NA	1.01875	10312	2.23409	1	MS2b1	Infiltrated	II
SAM3330c03fdf00	PD	SD/PD	IC1	IC1	TC0	NA	2	M	WHITE	N	0	NEVER	LN Only	(less than) 1 year	lymph node	Y	N	NA	1.14051	10031	19.1869	0	MS2b1	Infiltrated	IV
SAM0a7c2091dd56	PD	SD/PD	IC2	IC2+	TC1	excluded	8	M	WHITE	N	1	NEVER	Visceral	(less than) 1 year	bladder	Y	N	1.27451	0.937676	10033	2.62834	1	MS2b2.2	Basal/SCC-like	III
SAM7bff231634e9	SD	SD/PD	IC2	IC2+	TC2+	NA	NA	M	WHITE	N	1	PREVIOUS	Visceral	(less than) 1 year	ureter	Y	Y	0.72549	1.22719	10347	10.2505	1	MS2b2.2	Basal/SCC-like	III
SAM5d1dfd5207f5	PD	SD/PD	IC0	IC0	TC0	NA	12	M	WHITE	Y	1	NEVER	Visceral	(less than) 1 year	bladder	Y	N	NA	1.83819	10225	10.9076	1	MS1b	UroA	I
SAMeb587a68006b	SD	SD/PD	IC1	IC1	TC0	NA	NA	M	WHITE	Y	1	PREVIOUS	LN Only	1-2 years	bladder	N	NA	NA	1.28031	10297	20.6982	0	MS2b1	Infiltrated	II
SAM99a46b9eec27	PD	SD/PD	IC0	IC0	TC0	excluded	5	M	WHITE	N	1	PREVIOUS	Liver	1-2 years	kidney	Y	Y	0.72549	1.96569	10236	3.61396	1	MS2b1	Infiltrated	I
SAM1ac4e3dee297	PD	SD/PD	IC1	IC1	TC0	excluded	2	M	WHITE	Y	1	PREVIOUS	Liver	(less than) 1 year	kidney	N	NA	0.647059	1.0557	10365	5.51951	1	MS1b	UroA	I
SAM553c3c35b847	PD	SD/PD	IC0	IC0	TC0	NA	NA	F	WHITE	N	0	PREVIOUS	Liver	(less than) 1 year	kidney	Y	Y	NA	0.978528	10074	6.70226	1	MS2b1	Infiltrated	IV
SAM3e04eb914f3d	PR	CR/PR	IC2	IC2+	TC0	excluded	17	M	WHITE	N	1	NEVER	Liver	(less than) 1 year	lymph node	Y	N	1.41176	1.28662	10062	17.2813	0	MS2b1	Infiltrated	I
SAMc2a1820d4e6b	CR	CR/PR	IC2	IC2+	TC0	excluded	NA	M	WHITE	N	0	NEVER	LN Only	(less than) 1 year	bladder	Y	N	NA	1.31778	10005	20.731	0	MS2b1	Infiltrated	I
SAM822b226466a1	SD	SD/PD	IC0	IC0	TC0	desert	NA	M	WHITE	Y	1	PREVIOUS	Visceral	1-2 years	other	Y	Y	1.09804	1.26144	10133	17.2813	0	MS1b	UroA	I
SAMabc151b01ea3	PD	SD/PD	IC1	IC1	TC0	excluded	NA	F	WHITE	N	1	NEVER	Liver	(less than) 1 year	bladder	Y	N	NA	0.74401	10092	0.558522	1	MS2b2.2	Basal/SCC-like	IV
SAMe1eb5d988760	CR	CR/PR	IC2	IC2+	TC0	inflamed	14	M	WHITE	N	0	PREVIOUS	Liver	1-2 years	bladder	Y	Y	2.27451	1.20648	10117	21.0595	0	MS2b1	Infiltrated	I
SAMe3210d3632b4	PD	SD/PD	IC2	IC2+	TC2+	inflamed	17	F	WHITE	Y	1	NEVER	LN Only	(less than) 1 year	NA	Y	N	0.862745	1.18023	10268	2.16838	1	MS2b2.2	Basal/SCC-like	III
SAMb15ad09d6e24	PD	SD/PD	IC2	IC2+	TC2+	excluded	4	F	WHITE	N	0	NEVER	LN Only	(less than) 1 year	bladder	Y	Y	NA	1.17946	10206	3.8768	1	MS2b1	Infiltrated	IV
SAM7893196e0e89	PD	SD/PD	IC0	IC0	TC0	NA	5	M	ASIAN	N	1	PREVIOUS	Visceral	(less than) 1 year	bladder	Y	N	0.941176	1.54839	10069	2.66119	1	MS2b2.2	Basal/SCC-like	III
SAM961d04c42bd9	PD	SD/PD	IC0	IC0	TC0	excluded	17	M	WHITE	N	1	CURRENT	Visceral	(less than) 1 year	bladder	Y	N	1.72549	1.54621	10034	5.8809	1	MS2a1	Genomically unstable	I
SAMb0d11db9aa79	PD	SD/PD	IC2	IC2+	TC0	inflamed	3	F	WHITE	N	0	NEVER	Visceral	1-2 years	lung	Y	N	0.843137	1.26897	10125	10.5462	1	MS2b2.1	UroB	I
SAM19fec8f3b3bd	PD	SD/PD	IC2	IC2+	TC2+	excluded	5	M	WHITE	Y	1	PREVIOUS	Liver	(less than) 1 year	bladder	Y	Y	0.431373	0.631668	10024	9.88912	1	MS2b2.2	Basal/SCC-like	III
SAM6083aac8db99	PR	CR/PR	IC1	IC1	TC0	inflamed	14	M	WHITE	N	0	PREVIOUS	Visceral	(less than) 1 year	bladder	Y	Y	NA	1.84954	10191	20.6324	0	MS2a2	Genomically unstable	II
SAMa90d73f8d891	PD	SD/PD	IC0	IC0	TC0	NA	12	M	WHITE	N	0	PREVIOUS	Visceral	(less than) 1 year	other	Y	N	0.72549	0.848679	10356	1.01848	1	MS2b2.2	Basal/SCC-like	III
SAM415f36ad349e	PD	SD/PD	IC1	IC1	TC0	excluded	NA	M	WHITE	N	0	PREVIOUS	LN Only	1-2 years	bladder	Y	N	0.431373	1.09846	10048	17.9713	1	MS2b2.2	Basal/SCC-like	IV
SAM7c67b05aa109	SD	SD/PD	IC0	IC0	TC1	NA	5	F	WHITE	N	0	NEVER	Visceral	1-2 years	bladder	Y	Y	0.529412	1.17525	10083	8.24641	1	MS1b	UroA	I
SAMad83c9c53537	PD	SD/PD	IC1	IC1	TC0	NA	6	M	WHITE	N	0	PREVIOUS	Visceral	1-2 years	kidney	Y	Y	0.745098	1.29695	10372	14.9815	0	MS1a	UroA	I
SAM3e8baff50d7a	SD	SD/PD	IC0	IC0	TC0	desert	11	M	WHITE	Y	0	NEVER	Liver	1-2 years	kidney	Y	N	1.21569	1.69543	10185	6.96509	1	MS2a1	Genomically unstable	II
SAM3ee5dcd894f0	PD	SD/PD	IC0	IC0	TC0	desert	NA	M	WHITE	Y	0	CURRENT	Visceral	1-2 years	bladder	Y	N	NA	0.932179	10292	8.70637	1	MS2b2.1	UroB	I
SAM8a1b0e02ee42	CR	CR/PR	IC0	IC0	TC0	desert	14	M	ASIAN	N	0	NEVER	LN Only	1-2 years	bladder	Y	Y	0.843137	1.79684	10349	20.5667	0	MS2a1	Genomically unstable	II
SAMd7d57ee3a863	CR	CR/PR	IC2	IC2+	TC0	inflamed	24	M	WHITE	N	1	PREVIOUS	NA	(less than) 1 year	bladder	Y	NA	NA	1.12889	10138	20.271	0	MS2b2.2	Basal/SCC-like	IV
SAMeb29625f76a5	PD	SD/PD	IC1	IC1	TC0	excluded	2	M	WHITE	N	1	PREVIOUS	Visceral	1-2 years	kidney	Y	Y	0.0588235	1.33606	10325	3.12115	1	MS1b	UroA	I
SAM563d6233dfa2	PD	SD/PD	IC0	IC0	TC0	NA	NA	M	WHITE	N	1	PREVIOUS	Liver	(less than) 1 year	bladder	Y	N	0.607843	0.977704	10311	2.13552	1	MS1a	UroA	IV
SAMa1871f491b02	PD	SD/PD	IC0	IC0	TC0	desert	NA	F	WHITE	N	1	NEVER	Liver	more than 2 years	bladder	Y	Y	3.33333	1.62959	10108	1.74127	1	MS1b	UroA	I
SAM30cf07d4874f	SD	SD/PD	IC1	IC1	TC0	excluded	NA	M	WHITE	Y	1	NEVER	Liver	1-2 years	bladder	Y	N	NA	1.33751	10018	11.6632	1	MS2b1	Infiltrated	II
SAMd135d5867fe3	PD	SD/PD	IC2	IC2+	TC2+	excluded	3	M	WHITE	Y	1	PREVIOUS	Visceral	1-2 years	bladder	Y	Y	0.607843	1.03082	10106	3.61396	1	MS2b2.2	Basal/SCC-like	IV
SAM9e11ec6bea80	SD	SD/PD	IC2	IC2+	TC2+	inflamed	10	M	WHITE	N	1	PREVIOUS	Visceral	more than 2 years	bladder	Y	N	NA	1.39537	10215	15.4086	1	MS2b2.2	Basal/SCC-like	IV
SAM065890737112	CR	CR/PR	IC2	IC2+	TC0	inflamed	8	M	WHITE	Y	0	PREVIOUS	LN Only	(less than) 1 year	bladder	Y	Y	NA	1.43874	10341	20.0739	0	MS1b	UroA	II
SAMb470eb8f04be	CR	CR/PR	IC2	IC2+	TC0	excluded	35	M	WHITE	N	0	NEVER	LN Only	more than 2 years	bladder	Y	Y	NA	1.43812	10115	20.0739	0	MS1b	UroA	I
SAM675a12a09c15	PD	SD/PD	IC1	IC1	TC0	desert	13	M	WHITE	N	0	PREVIOUS	Liver	1-2 years	bladder	Y	N	1.2549	0.874536	10254	2.89117	1	MS1a	UroA	I
SAM1e9c4d1d39ae	PD	SD/PD	IC1	IC1	TC0	inflamed	5	F	WHITE	N	0	PREVIOUS	Liver	more than 2 years	bladder	Y	Y	1.43137	1.75169	10047	12.4189	1	MS2b2.2	Basal/SCC-like	II
SAM5a2347c0498a	SD	SD/PD	IC0	IC0	TC0	desert	9	M	WHITE	N	1	NEVER	Visceral	1-2 years	bladder	Y	Y	1.33333	1.92475	10017	4.89528	1	MS2a1	Genomically unstable	II
SAM0571f17f4045	SD	SD/PD	IC2	IC2+	TC0	excluded	2	F	WHITE	N	0	PREVIOUS	LN Only	1-2 years	lymph node	Y	NA	1.47059	1.0322	10085	4.53388	1	MS2b1	Infiltrated	II
SAM4b7ea015fd9e	PD	SD/PD	IC1	IC1	TC0	excluded	NA	F	WHITE	Y	1	NEVER	Visceral	(less than) 1 year	kidney	Y	N	NA	0.81558	10266	13.2731	1	MS1b	UroA	I
SAM9306c5c92444	PD	SD/PD	IC2	IC2+	TC1	inflamed	12	M	WHITE	N	1	NEVER	Visceral	1-2 years	bladder	Y	NA	2.23529	1.77258	10129	15.4415	0	MS2a1	Genomically unstable	II
SAMb15ac6e4c4ef	PR	CR/PR	IC1	IC1	TC0	NA	11	M	WHITE	Y	0	PREVIOUS	Visceral	more than 2 years	bladder	Y	Y	1.5098	1.28557	10096	20.0082	0	MS2a1	Genomically unstable	II
SAM28e6031ac18b	SD	SD/PD	IC0	IC0	TC0	desert	22	M	WHITE	N	1	CURRENT	Liver	(less than) 1 year	bladder	Y	N	NA	1.36404	10021	9.23203	1	MS1a	UroA	I
SAMd86389d0d768	PD	SD/PD	IC0	IC0	TC0	desert	NA	M	WHITE	N	1	PREVIOUS	Visceral	(less than) 1 year	bladder	Y	N	1.41176	0.789802	10310	2.20123	1	MS1b	UroA	I
SAM63b2189c36d7	PD	SD/PD	IC0	IC0	TC0	desert	14	M	WHITE	N	1	CURRENT	Liver	more than 2 years	bladder	Y	Y	0.980392	1.20141	10209	3.97536	1	MS1b	UroA	I
SAM18be5b395318	PD	SD/PD	IC2	IC2+	TC1	excluded	5	M	WHITE	N	1	PREVIOUS	Liver	(less than) 1 year	bladder	Y	Y	0.470588	0.965305	10040	9.00205	1	MS2a1	Genomically unstable	IV
SAM0d855cff64e6	PD	SD/PD	IC1	IC1	TC0	desert	4	F	WHITE	N	1	CURRENT	Visceral	(less than) 1 year	bladder	Y	Y	0.137255	1.13302	10003	2.85832	1	MS2b2.2	Basal/SCC-like	IV
SAM6cbc10abddb0	PD	SD/PD	IC2	IC2+	TC0	inflamed	3	M	WHITE	N	1	NEVER	LN Only	(less than) 1 year	bladder	Y	Y	0.960784	0.933544	10010	5.94661	1	MS2b2.2	Basal/SCC-like	III
SAMdee1011782cd	PD	SD/PD	IC1	IC1	TC0	NA	NA	M	WHITE	N	1	NEVER	Visceral	(less than) 1 year	lymph node	Y	Y	NA	0.88244	10001	3.90965	1	MS2b1	Infiltrated	I
SAMe9475f77504b	SD	SD/PD	IC1	IC1	TC0	excluded	NA	M	WHITE	N	0	NEVER	Liver	1-2 years	bladder	Y	Y	NA	0.721469	10313	18.6612	0	MS2b1	Infiltrated	IV
SAMa535fcdf18a0	PR	CR/PR	IC0	IC0	TC0	NA	19	M	WHITE	N	1	PREVIOUS	NA	1-2 years	bladder	Y	Y	0.882353	0.899224	10371	17.2813	0	MS1b	UroA	I
SAM548551ef782c	PR	CR/PR	IC0	IC0	TC0	desert	11	M	WHITE	N	1	NEVER	Liver	1-2 years	bladder	Y	Y	1.82353	1.95402	10122	17.2813	0	MS2a1	Genomically unstable	IV
SAM203dcf14f927	CR	CR/PR	IC1	IC1	TC1	inflamed	13	M	WHITE	N	1	CURRENT	LN Only	more than 2 years	bladder	Y	Y	2.39216	1.44746	10157	19.3511	0	MS2a2	Genomically unstable	II
SAMe41b1e773582	PD	SD/PD	IC1	IC1	TC0	excluded	6	M	WHITE	N	1	NEVER	NA	(less than) 1 year	bladder	Y	Y	0.470588	1.4048	10184	0.854209	1	MS2b2.2	Basal/SCC-like	III
SAM978a587b207e	PD	SD/PD	IC0	IC1	TC2+	excluded	NA	M	WHITE	N	0	CURRENT	LN Only	(less than) 1 year	bladder	Y	N	1.92157	1.04287	10131	2.10267	1	MS2a2	Genomically unstable	II
SAM5234688806a7	PD	SD/PD	IC0	IC0	TC0	desert	13	M	WHITE	N	1	PREVIOUS	Liver	more than 2 years	kidney	Y	Y	0.313725	0.356537	10013	5.8809	1	MS1b	UroA	I
SAM2c9586161ce6	PD	SD/PD	IC1	IC1	TC0	desert	9	M	WHITE	N	0	NEVER	Visceral	1-2 years	bladder	Y	Y	0.431373	1.48518	10251	11.269	1	MS1b	UroA	I
SAM76a431ba6ce1	PD	SD/PD	IC1	IC1	TC0	inflamed	6	M	WHITE	N	0	NEVER	Visceral	(less than) 1 year	kidney	N	NA	0.215686	0.804777	10300	14.1273	1	MS2b1	Infiltrated	III
SAM8f2275c36e8c	SD	SD/PD	IC1	IC1	TC0	desert	5	M	WHITE	N	0	NEVER	Visceral	1-2 years	bladder	Y	Y	NA	1.63105	10189	20.731	0	MS1b	UroA	I
SAMab8052a03398	SD	SD/PD	IC2	IC2+	TC0	inflamed	NA	M	WHITE	N	1	NEVER	LN Only	(less than) 1 year	lymph node	Y	N	0.0392157	0.767621	10019	13.306	1	MS2b1	Infiltrated	III
SAMd3bd67996035	CR	CR/PR	IC2	IC2+	TC0	excluded	7	M	WHITE	N	0	PREVIOUS	LN Only	more than 2 years	lymph node	Y	Y	1.56863	1.33588	10205	20.8296	0	MS2a2	Genomically unstable	II
SAM753d4bb52dbe	SD	SD/PD	IC1	IC1	TC0	excluded	7	M	WHITE	N	1	CURRENT	Visceral	(less than) 1 year	ureter	Y	Y	NA	1.52308	10337	11.3676	1	MS2b1	Infiltrated	I
SAMd3601288319e	CR	CR/PR	IC2	IC2+	TC0	excluded	14	M	OTHER	N	0	PREVIOUS	LN Only	1-2 years	other	Y	N	0.784314	0.96954	10335	23.1294	0	MS2a1	Genomically unstable	II
SAM59f392864f5d	SD	SD/PD	IC2	IC2+	TC0	excluded	14	M	OTHER	N	0	PREVIOUS	LN Only	more than 2 years	bladder	Y	N	NA	1.02602	10136	17.7741	1	MS2b1	Infiltrated	II
SAM26104d5adc89	SD	SD/PD	IC0	IC0	TC0	excluded	1	M	ASIAN	Y	1	PREVIOUS	Visceral	(less than) 1 year	bladder	N	NA	0.27451	0.958124	10187	5.38809	1	MS1a	UroA	III
SAMba1a34b5a060	PD	SD/PD	IC2	IC2+	TC0	inflamed	5	M	WHITE	N	0	NEVER	Visceral	(less than) 1 year	bladder	Y	N	0.901961	1.02302	10277	12.846	1	MS2b2.2	Basal/SCC-like	III
SAM18a4dabbc557	PD	SD/PD	IC2	IC2+	TC2+	excluded	18	M	WHITE	N	1	PREVIOUS	Visceral	1-2 years	bladder	Y	Y	2.03922	1.51423	10367	16.46	1	MS2a2	Genomically unstable	II
SAMfb7aec7cb0e2	PR	CR/PR	IC2	IC2+	TC2+	inflamed	NA	M	WHITE	N	1	PREVIOUS	NA	(less than) 1 year	bladder	Y	Y	5.92157	1.60244	10265	22.538	0	MS2b2.2	Basal/SCC-like	IV
SAMfed609955db9	PD	SD/PD	IC2	IC2+	TC2+	desert	7	F	WHITE	N	0	NEVER	Visceral	(less than) 1 year	bladder	Y	Y	0.352941	1.04129	10151	20.5667	0	MS1b	UroA	I
SAMb8070b7937e7	SD	SD/PD	IC1	IC1	TC0	desert	5	M	WHITE	Y	0	PREVIOUS	Liver	(less than) 1 year	bladder	Y	Y	0.333333	0.92136	10127	21.0267	1	MS1b	UroA	I
SAMf2aae1443f67	PD	SD/PD	IC1	IC1	TC0	desert	7	F	WHITE	N	0	NEVER	Visceral	1-2 years	bladder	Y	Y	0.803922	1.45673	10253	10.3491	1	MS1b	UroA	III
SAM2bba8cb35e48	PD	SD/PD	IC0	IC0	TC0	excluded	11	M	WHITE	N	1	PREVIOUS	Liver	more than 2 years	bladder	Y	Y	1.29412	0.800619	10262	10.4805	1	MS2b1	Infiltrated	II
SAM5c139c5c1c4f	PD	SD/PD	IC2	IC2+	TC0	excluded	NA	M	WHITE	N	1	PREVIOUS	Liver	more than 2 years	bladder	Y	Y	NA	0.655137	10109	7.22793	1	MS2b2.1	UroB	III
SAMc1251c7bfee2	PR	CR/PR	IC2	IC2+	TC0	excluded	5	M	WHITE	N	0	PREVIOUS	Visceral	(less than) 1 year	bladder	Y	Y	1.09804	1.63589	10196	21.6181	0	MS2a2	Genomically unstable	IV
SAM6780ed436b55	PD	SD/PD	IC2	IC2+	TC0	inflamed	14	F	WHITE	N	1	PREVIOUS	Visceral	more than 2 years	bladder	Y	Y	2.54902	1.12775	10167	6.2423	1	MS2b2.2	Basal/SCC-like	III
SAM85f0a3ac1c45	PD	SD/PD	IC2	IC2+	TC0	excluded	8	M	WHITE	N	1	CURRENT	Visceral	1-2 years	lung	Y	Y	0.27451	1.12474	10098	5.84805	1	MS1b	UroA	III
SAM9d2494119c05	PD	SD/PD	IC0	IC0	TC0	NA	NA	M	WHITE	N	1	NEVER	Liver	(less than) 1 year	liver	Y	N	NA	0.958447	10176	1.44559	1	MS1b	UroA	I
SAM9410b866974a	SD	SD/PD	IC0	IC0	TC0	NA	NA	M	WHITE	N	1	NEVER	LN Only	1-2 years	bladder	Y	N	NA	1.46748	10333	6.73511	1	MS2b1	Infiltrated	IV
SAM5d989c86255e	PD	SD/PD	IC1	IC1	TC0	desert	13	F	UNKNOWN	N	1	PREVIOUS	Liver	(less than) 1 year	bladder	Y	N	1.41176	0.812834	10145	3.44969	1	MS2a2	Genomically unstable	III
SAM27299aed7681	PR	CR/PR	IC1	IC1	TC0	excluded	8	F	UNKNOWN	Y	0	NEVER	NA	1-2 years	bladder	Y	Y	0.745098	1.86436	10042	18.8583	0	MS1b	UroA	I
SAM49d48750e294	PD	SD/PD	IC1	IC1	TC0	excluded	0	M	UNKNOWN	N	0	PREVIOUS	Visceral	1-2 years	bladder	Y	Y	0.607843	1.10497	10227	9.85626	1	MS2b1	Infiltrated	II
SAMd43f8933066b	PR	CR/PR	IC1	IC1	TC0	inflamed	15	M	UNKNOWN	N	0	PREVIOUS	Visceral	more than 2 years	bladder	Y	Y	1.88235	0.903453	10058	20.0082	0	MS2b1	Infiltrated	II
SAM7aa01fc49a80	PD	SD/PD	IC1	IC1	TC0	excluded	NA	M	WHITE	N	1	PREVIOUS	Liver	more than 2 years	bladder	N	NA	1.03922	1.06346	10370	2.13552	1	MS2b1	Infiltrated	II
SAM0257bbbbd388	SD	SD/PD	IC1	IC1	TC0	excluded	18	M	WHITE	N	1	PREVIOUS	Visceral	more than 2 years	bladder	Y	Y	4.68627	1.56768	10232	15.6386	1	MS2a1	Genomically unstable	II
SAMc919aebc7fdd	PR	CR/PR	IC2	IC2+	TC0	inflamed	3	M	WHITE	N	0	NEVER	LN Only	1-2 years	bladder	Y	Y	0.607843	0.617165	10368	20.731	0	MS2b1	Infiltrated	IV
SAMa321770ac31c	PD	SD/PD	IC2	IC2+	TC0	excluded	8	M	WHITE	N	0	PREVIOUS	Visceral	(less than) 1 year	lymph node	Y	N	1.41176	1.38859	10369	7.06366	0	MS2b2.2	Basal/SCC-like	II
SAM3894ac3956a5	PD	SD/PD	IC1	IC1	TC0	excluded	5	M	WHITE	N	0	PREVIOUS	Visceral	(less than) 1 year	bladder	Y	Y	NA	1.90566	10097	2.10267	0	MS1b	UroA	I
SAM1c0ecfb3eb63	PD	SD/PD	IC2	IC2+	TC0	excluded	NA	F	WHITE	N	0	PREVIOUS	Liver	(less than) 1 year	bladder	Y	NA	NA	1.16579	10086	5.84805	1	MS2b2.2	Basal/SCC-like	III
SAMbcb07ba81cee	PD	SD/PD	IC2	IC2+	TC0	excluded	NA	M	WHITE	N	0	PREVIOUS	Liver	more than 2 years	bladder	Y	Y	NA	0.352492	10011	2.52977	1	MS2b2.2	Basal/SCC-like	III
SAM9aa6a095a9d6	PD	SD/PD	IC1	IC1	TC0	excluded	5	M	WHITE	Y	0	PREVIOUS	NA	more than 2 years	kidney	Y	Y	0.647059	0.882239	10171	8.83778	1	MS2b2.1	UroB	I
SAM957378bd907f	PD	SD/PD	IC0	IC0	TC0	excluded	NA	M	WHITE	N	0	PREVIOUS	Liver	1-2 years	ureter	Y	N	0.196078	0.870142	10216	2.23409	1	MS2b1	Infiltrated	II
SAMf82bbdc267c8	PD	SD/PD	IC0	IC0	TC0	desert	7	M	WHITE	N	0	CURRENT	Visceral	1-2 years	kidney	Y	Y	0.529412	1.17181	10361	3.12115	1	MS1b	UroA	I
SAM2624229effe8	PD	SD/PD	IC0	IC0	TC0	excluded	6	M	WHITE	N	1	PREVIOUS	Visceral	more than 2 years	bladder	Y	Y	0.431373	0.567845	10071	2.56263	1	MS2b1	Infiltrated	I
SAMd2492b2a31bb	PD	SD/PD	IC2	IC2+	TC2+	desert	3	F	WHITE	N	0	NEVER	LN Only	(less than) 1 year	lymph node	Y	N	0.490196	0.824884	10008	7.85216	1	MS2b2.2	Basal/SCC-like	III
SAM670649e105b5	CR	CR/PR	IC2	IC2+	TC0	excluded	15	F	WHITE	N	0	NEVER	LN Only	(less than) 1 year	bladder	Y	Y	2.68627	1.14889	10148	22.078	0	MS2b2.2	Basal/SCC-like	I
SAM91c47b054ffb	PR	CR/PR	IC2	IC2+	TC0	inflamed	49	M	WHITE	Y	0	PREVIOUS	Visceral	(less than) 1 year	bladder	Y	N	2.70588	1.10269	10162	17.0185	1	MS2a1	Genomically unstable	II
SAM5fe7a81a39dd	PD	SD/PD	IC2	IC2+	TC0	inflamed	21	M	WHITE	Y	0	CURRENT	LN Only	more than 2 years	ureter	Y	N	3.82353	0.884286	10350	17.0842	1	MS2a1	Genomically unstable	II
SAM29da928587ad	PD	SD/PD	IC1	IC1	TC0	desert	NA	F	WHITE	N	1	PREVIOUS	Visceral	(less than) 1 year	ureter	Y	Y	0.490196	0.676961	10107	2.59548	1	MS1a	UroA	III
SAM0a0f2bac4b20	PD	SD/PD	IC1	IC1	TC1	NA	2	M	WHITE	N	0	NEVER	Liver	(less than) 1 year	kidney	Y	Y	0.215686	1.37594	10082	1.18275	1	MS2b2.2	Basal/SCC-like	III
SAM8e469834acc1	PD	SD/PD	IC1	IC1	TC0	excluded	6	M	WHITE	N	1	NEVER	Liver	more than 2 years	bladder	Y	Y	NA	0.978557	10287	3.71253	1	MS1a	UroA	I
SAM12502d970c10	SD	SD/PD	IC2	IC2+	TC0	inflamed	10	M	WHITE	N	0	PREVIOUS	Visceral	more than 2 years	kidney	Y	Y	1.07843	0.712692	10078	7.3922	1	MS1b	UroA	I
SAM7d7c54623618	PR	CR/PR	IC0	IC0	TC0	excluded	8	M	WHITE	N	0	CURRENT	Liver	(less than) 1 year	bladder	Y	N	2.09804	1.1321	10049	21.2238	0	MS2a1	Genomically unstable	II
SAM181b638b8248	PD	SD/PD	IC2	IC2+	TC2+	excluded	NA	M	WHITE	N	1	CURRENT	Liver	(less than) 1 year	kidney	Y	Y	0.215686	0.885055	10056	10.8747	1	MS2b1	Infiltrated	IV
SAMbfdffb97c446	SD	SD/PD	IC1	IC1	TC2+	excluded	6	F	WHITE	N	1	CURRENT	Visceral	(less than) 1 year	bladder	Y	Y	1.45098	1.29314	10046	6.70226	1	MS2b2.2	Basal/SCC-like	IV
SAM3b15b4c6311d	CR	CR/PR	IC2	IC2+	TC2+	inflamed	44	M	WHITE	N	1	NEVER	Visceral	more than 2 years	bladder	Y	Y	5.82353	1.59823	10267	21.4538	0	MS2b2.2	Basal/SCC-like	III
SAM1c8b086175ca	PD	SD/PD	IC0	IC0	TC0	excluded	7	M	WHITE	N	0	PREVIOUS	Visceral	more than 2 years	bladder	Y	Y	0.54902	0.637736	10064	20.7639	1	MS2b1	Infiltrated	I
SAMeaa477a5384b	CR	CR/PR	IC2	IC2+	TC0	inflamed	14	M	WHITE	N	0	PREVIOUS	NA	more than 2 years	bladder	Y	Y	2.76471	1.11991	10233	21.5852	0	MS2b2.1	UroB	I
SAM1dda30f1c5be	PD	SD/PD	IC1	IC1	TC0	desert	20	M	WHITE	N	0	PREVIOUS	NA	1-2 years	bladder	Y	Y	4.01961	1.37314	10226	21.2567	0	MS2b1	Infiltrated	II
SAM9daccafc18db	PD	SD/PD	IC0	IC0	TC0	desert	NA	F	WHITE	N	0	CURRENT	Visceral	(less than) 1 year	kidney	Y	Y	NA	0.597249	10113	16.46	0	MS2b2.2	Basal/SCC-like	III
SAM2eb07dedf07f	PR	CR/PR	IC2	IC2+	TC0	inflamed	13	M	WHITE	Y	0	PREVIOUS	Visceral	1-2 years	bladder	Y	Y	1.13725	0.30554	10336	20.501	0	MS2b1	Infiltrated	II
SAM25510f300d79	CR	CR/PR	IC0	IC0	TC0	desert	NA	M	WHITE	N	0	PREVIOUS	Visceral	(less than) 1 year	other	Y	N	1.82353	1.78516	10124	20.6982	0	MS2b2.2	Basal/SCC-like	III
SAMbda79f955628	SD	SD/PD	IC2	IC2+	TC0	inflamed	20	F	WHITE	N	1	PREVIOUS	NA	1-2 years	bladder	Y	Y	1.2549	0.37328	10065	20.6324	0	MS2a2	Genomically unstable	II
SAM187e056d6a2a	PD	SD/PD	IC0	IC0	TC0	NA	NA	M	WHITE	N	0	CURRENT	Visceral	(less than) 1 year	lung	Y	N	NA	0.838192	10228	2.29979	1	MS1b	UroA	I
SAMbc8dc3a7b54e	PD	SD/PD	IC0	IC0	TC0	desert	7	F	WHITE	Y	1	PREVIOUS	Visceral	(less than) 1 year	bladder	N	NA	0.745098	1.01781	10087	14.7515	1	MS2a1	Genomically unstable	II
SAM7b40007f4aa4	PR	CR/PR	IC0	IC0	TC0	NA	12	F	WHITE	N	1	NEVER	Visceral	(less than) 1 year	ureter	N	NA	NA	0.978981	10051	21.6509	0	MS2a1	Genomically unstable	IV
SAM568ce160abd9	SD	SD/PD	IC0	IC0	TC0	NA	NA	F	WHITE	Y	0	PREVIOUS	Visceral	1-2 years	bladder	Y	N	NA	0.318993	10360	12.846	1	MS2b1	Infiltrated	III
SAM14938611a2d3	PR	CR/PR	IC1	IC1	TC0	desert	38	M	WHITE	Y	2	PREVIOUS	LN Only	1-2 years	bladder	N	NA	6.68627	1.15817	10139	21.4209	0	MS2a1	Genomically unstable	II
SAM1a87df750b9d	SD	SD/PD	IC1	IC1	TC0	excluded	8	M	WHITE	N	2	PREVIOUS	Visceral	(less than) 1 year	bladder	N	NA	1.17647	0.924222	10279	5.38809	1	MS2b2.2	Basal/SCC-like	III
SAMae02629a97f7	PD	SD/PD	IC0	IC0	TC0	NA	NA	F	WHITE	N	0	PREVIOUS	Liver	(less than) 1 year	kidney	Y	N	NA	0.772283	10326	3.25257	1	MS1b	UroA	II
SAM47fc46c3d6be	SD	SD/PD	IC2	IC2+	TC0	inflamed	8	M	WHITE	N	0	PREVIOUS	LN Only	(less than) 1 year	bladder	N	NA	0.803922	0.761637	10035	18.7269	0	MS2b1	Infiltrated	IV
SAM7829a341b9f3	PD	SD/PD	IC2	IC2+	TC1	inflamed	3	M	WHITE	Y	1	PREVIOUS	NA	(less than) 1 year	bladder	N	NA	0.745098	0.714102	10146	3.8768	1	MS2b2.2	Basal/SCC-like	IV
SAM0f956e757453	PD	SD/PD	IC1	IC1	TC0	excluded	32	M	WHITE	Y	1	PREVIOUS	Visceral	(less than) 1 year	ureter	N	NA	4.09804	0.730244	10012	10.4148	1	MS2b1	Infiltrated	II
SAMaf42c1541269	SD	SD/PD	IC2	IC2+	TC0	inflamed	14	M	WHITE	N	1	PREVIOUS	Liver	(less than) 1 year	bladder	N	NA	2.19608	0.795428	10178	5.51951	0	MS2a2	Genomically unstable	II
SAM09c84ec0cf34	PD	SD/PD	IC0	IC0	TC0	inflamed	NA	M	WHITE	N	1	PREVIOUS	Liver	(less than) 1 year	NA	Y	N	NA	0.661994	10121	6.50513	1	MS1b	UroA	I
SAM7538ad9ff524	SD	SD/PD	IC1	IC1	TC0	inflamed	21	F	WHITE	N	1	PREVIOUS	NA	(less than) 1 year	bladder	N	NA	2.39216	0.657817	10212	19.1211	0	MS2b2.1	UroB	III
SAMb2e4a082541a	PD	SD/PD	IC1	IC1	TC0	NA	NA	F	WHITE	N	1	NEVER	Visceral	1-2 years	bladder	Y	N	NA	0.720924	10332	4.36961	1	MS2b1	Infiltrated	IV
SAM771445e92421	CR	CR/PR	IC1	IC1	TC0	inflamed	NA	M	WHITE	N	0	NEVER	LN Only	more than 2 years	bladder	Y	N	0.215686	0.490146	10165	19.4168	0	MS2b1	Infiltrated	III
SAM59fda9035d1d	PD	SD/PD	IC0	IC0	TC0	NA	NA	M	WHITE	N	1	NEVER	Visceral	(less than) 1 year	NA	Y	N	NA	0.493701	10352	3.74538	1	MS2b1	Infiltrated	IV
SAM727c0e92a2a7	PR	CR/PR	IC2	IC2+	TC2+	NA	1	M	WHITE	Y	0	PREVIOUS	LN Only	(less than) 1 year	lymph node	N	NA	0.333333	0.955961	10239	18.7269	0	MS2a2	Genomically unstable	II
SAM6f2a102a99df	CR	CR/PR	IC2	IC2+	TC2+	NA	8	F	WHITE	N	1	NEVER	NA	(less than) 1 year	NA	N	NA	2.07843	0.74348	10309	19.2854	0	MS2a2	Genomically unstable	II
SAMe56c96c51190	PD	SD/PD	IC1	IC1	TC2+	excluded	5	F	WHITE	N	2	NEVER	Liver	(less than) 1 year	kidney	N	NA	0.0980392	0.809542	10055	9.7577	1	MS2b1	Infiltrated	III
SAM2b672f4336c7	SD	SD/PD	IC0	IC0	TC0	desert	2	M	WHITE	N	0	NEVER	Visceral	more than 2 years	kidney	N	NA	0.156863	0.596754	10164	15.3101	1	MS1b	UroA	I
SAM1ab1b28d9f2b	PD	SD/PD	IC1	IC1	TC0	desert	13	F	WHITE	N	1	PREVIOUS	Liver	more than 2 years	ureter	N	NA	0.294118	0.549941	10114	2.10267	1	MS2a1	Genomically unstable	II
SAM6662f5181f87	PD	SD/PD	IC1	IC1	TC0	inflamed	5	M	WHITE	N	0	PREVIOUS	Liver	(less than) 1 year	bladder	N	NA	0.490196	0.918382	10303	19.2854	0	MS1a	UroA	I
SAMe0c49ea0df5d	SD	SD/PD	IC1	IC1	TC0	excluded	2	F	WHITE	N	1	PREVIOUS	Visceral	(less than) 1 year	bladder	N	NA	NA	0.911801	10016	4.13963	1	MS2b2.1	UroB	III
SAM18b9351e265a	PD	SD/PD	IC2	IC2+	TC0	inflamed	7	M	BLACK OR AFRICAN AMERICAN	N	2	PREVIOUS	Liver	(less than) 1 year	ureter	N	NA	0.392157	0.793895	10025	15.8686	1	MS2b1	Infiltrated	III
SAM7fb7a13c096b	PD	SD/PD	IC0	IC0	TC0	excluded	11	M	ASIAN	N	2	CURRENT	Liver	(less than) 1 year	kidney	N	NA	0.764706	0.483769	10006	1.67556	1	MS2b1	Infiltrated	II
SAM87a8e18eb45b	PD	SD/PD	IC1	IC1	TC0	excluded	14	F	WHITE	N	2	NEVER	Visceral	(less than) 1 year	bladder	N	NA	0.313725	1.04861	10339	2.75975	1	MS1b	UroA	I
SAM9725303dce0c	PD	SD/PD	IC1	IC1	TC0	desert	22	M	WHITE	Y	1	NEVER	Liver	more than 2 years	bladder	N	NA	4.43137	1.30737	10286	8.90349	0	MS2a1	Genomically unstable	II
SAM6ff654a20f98	CR	CR/PR	IC1	IC1	TC0	excluded	6	M	WHITE	N	0	PREVIOUS	NA	(less than) 1 year	kidney	N	NA	1.03922	0.673915	10202	18.5626	0	MS2b1	Infiltrated	I
SAM65afda25b920	SD	SD/PD	IC2	IC2+	TC2+	excluded	4	M	WHITE	Y	2	CURRENT	Visceral	more than 2 years	bladder	N	NA	0.294118	0.289938	10329	8.08214	1	MS2b1	Infiltrated	III
SAMef0e3d2415fd	SD	SD/PD	IC2	IC2+	TC2+	inflamed	1	M	WHITE	N	0	PREVIOUS	Visceral	(less than) 1 year	lung	N	NA	0.0392157	0.481345	10154	10.1191	1	MS2b1	Infiltrated	IV
SAM07a93a28f801	PR	CR/PR	IC1	IC1	TC0	excluded	18	M	WHITE	N	1	PREVIOUS	LN Only	(less than) 1 year	bladder	N	NA	2.11765	0.546177	10174	12.846	0	MS2a1	Genomically unstable	II
SAM94859b440b1d	PD	SD/PD	IC1	IC1	TC0	excluded	11	M	BLACK OR AFRICAN AMERICAN	N	1	NEVER	Visceral	more than 2 years	kidney	N	NA	0.215686	0.507752	10298	13.3388	1	MS1b	UroA	I
SAM58e7832f4e7d	PR	CR/PR	IC0	IC0	TC0	desert	2	M	WHITE	Y	1	NEVER	Visceral	more than 2 years	bladder	N	NA	0.333333	0.853529	10244	16.46	0	MS1a	UroA	I
SAMc57eadb2d82b	PD	SD/PD	IC0	IC0	TC0	desert	3	M	OTHER	Y	1	NEVER	Visceral	(less than) 1 year	bladder	Y	NA	0.196078	0.768499	10271	8.01643	1	MS1b	UroA	I
SAM5767dd75d142	PR	CR/PR	IC1	IC1	TC0	excluded	32	M	WHITE	N	1	NEVER	NA	1-2 years	other	Y	Y	NA	0.742625	10274	18.1684	0	MS2a2	Genomically unstable	IV
SAMaabf4afe4213	PD	SD/PD	IC0	IC0	TC0	NA	18	M	WHITE	N	1	NEVER	Visceral	(less than) 1 year	lymph node	N	NA	2	0.879312	10159	2.62834	1	MS2a1	Genomically unstable	II
SAMcc7a42d87e9c	PR	CR/PR	IC2	IC2+	TC0	inflamed	26	F	WHITE	N	1	PREVIOUS	Visceral	(less than) 1 year	ureter	N	NA	4.96078	0.737523	10149	17.2156	0	MS2a1	Genomically unstable	I
SAMce39dd79b441	PD	SD/PD	IC2	IC2+	TC0	inflamed	14	M	WHITE	N	0	PREVIOUS	Visceral	(less than) 1 year	bladder	N	NA	0.843137	0.683708	10022	6.27515	1	MS2b2.2	Basal/SCC-like	IV
SAM75f12d1a55fc	SD	SD/PD	IC2	IC2+	TC0	inflamed	6	M	WHITE	N	0	PREVIOUS	Visceral	1-2 years	lung	Y	N	0.333333	0.748056	10052	14.7515	0	MS2b1	Infiltrated	IV
SAM6964a6d7b967	PD	SD/PD	IC1	IC0	TC1	NA	5	M	WHITE	N	1	PREVIOUS	Visceral	(less than) 1 year	bladder	N	NA	1.17647	0.886016	10192	16.2628	1	MS2a1	Genomically unstable	II
SAM3b1066e5801b	SD	SD/PD	IC2	IC2+	TC0	excluded	2	M	WHITE	N	1	NEVER	LN Only	(less than) 1 year	lymph node	Y	N	0.176471	0.386722	10120	15.6386	0	MS2b1	Infiltrated	IV
SAMf20b827dca51	PD	SD/PD	IC2	IC2+	TC0	inflamed	14	M	WHITE	N	0	NEVER	LN Only	(less than) 1 year	kidney	Y	N	1.09804	0.811141	10258	4.36961	1	MS2b1	Infiltrated	II
SAM6792d6e98068	PD	SD/PD	IC2	IC2+	TC0	desert	17	M	BLACK OR AFRICAN AMERICAN	Y	2	PREVIOUS	Liver	(less than) 1 year	bladder	N	NA	1.11765	1.0716	10095	6.01232	1	MS1b	UroA	I
SAM31d9176e11fb	CR	CR/PR	IC2	IC2+	TC1	inflamed	23	M	WHITE	Y	0	NEVER	LN Only	(less than) 1 year	bladder	N	NA	4.23529	0.81157	10296	17.117	0	MS2b2.1	UroB	I
SAM5cc2d9036053	PD	SD/PD	IC0	IC0	TC0	desert	11	M	WHITE	N	1	NEVER	LN Only	(less than) 1 year	bladder	N	NA	0.411765	0.264372	10180	5.68378	1	MS2b1	Infiltrated	I
SAMb8101c538753	SD	SD/PD	IC2	IC2+	TC2+	inflamed	16	M	WHITE	N	1	PREVIOUS	Liver	(less than) 1 year	bladder	N	NA	3.76471	0.562345	10280	13.4045	1	MS2b2.2	Basal/SCC-like	IV
SAM80c6183220e6	PD	SD/PD	IC1	IC1	TC0	inflamed	8	M	WHITE	N	0	CURRENT	LN Only	(less than) 1 year	kidney	N	NA	0.215686	0.541934	10030	14.7515	0	MS2b2.2	Basal/SCC-like	III
SAM572f19794c96	CR	CR/PR	IC1	IC1	TC2+	excluded	33	M	WHITE	N	1	PREVIOUS	Visceral	1-2 years	kidney	N	NA	5.5098	0.678423	10248	16.8214	0	MS2b2.2	Basal/SCC-like	III
SAM1abf01dd4544	PR	CR/PR	IC1	IC1	TC0	excluded	16	M	WHITE	N	2	PREVIOUS	Visceral	(less than) 1 year	kidney	N	NA	1.86275	0.507408	10093	16.8542	0	MS2a2	Genomically unstable	II
SAM1f83ebd6be9b	PD	SD/PD	IC1	IC1	TC0	desert	6	M	WHITE	N	1	NEVER	Liver	(less than) 1 year	kidney	N	NA	0.54902	0.472311	10340	3.5154	1	MS1b	UroA	I
SAM1f66db567eb5	PR	CR/PR	IC2	IC2+	TC0	inflamed	38	M	WHITE	N	2	CURRENT	Liver	1-2 years	bladder	Y	N	4.5098	0.731951	10245	16.5914	0	MS2b2.2	Basal/SCC-like	III
SAM6157c8f38b72	PR	CR/PR	IC1	IC1	TC0	desert	9	M	WHITE	N	0	PREVIOUS	Visceral	(less than) 1 year	bladder	N	NA	1.80392	0.670758	10235	16.5914	0	MS2b1	Infiltrated	I
SAMe7e4f7c076a7	PD	SD/PD	IC2	IC2+	TC2+	inflamed	1	M	WHITE	N	1	PREVIOUS	Visceral	(less than) 1 year	bladder	N	NA	0.196078	0.818856	10036	1.97125	1	MS2b2.2	Basal/SCC-like	IV
SAM4caabd64e7fd	PR	CR/PR	IC1	IC1	TC0	excluded	59	M	WHITE	N	1	PREVIOUS	NA	1-2 years	ureter	N	NA	11.6863	0.790146	10213	15.7043	0	MS1a	UroA	III
SAMc6eff056c89a	PD	SD/PD	IC0	IC0	TC0	excluded	3	M	WHITE	N	1	PREVIOUS	LN Only	(less than) 1 year	lymph node	N	NA	0.45098	0.875813	10054	1.80698	1	MS2b2.1	UroB	III
SAM5cfa1699bdb7	PD	SD/PD	IC0	IC0	TC0	NA	10	M	WHITE	Y	0	PREVIOUS	Visceral	(less than) 1 year	liver	Y	N	1.21569	0.788406	10260	15.8357	0	MS2b1	Infiltrated	II
SAMda4d892fddc8	PD	SD/PD	IC1	IC1	TC0	NA	4	M	WHITE	N	0	PREVIOUS	Visceral	(less than) 1 year	kidney	N	NA	0.27451	0.421491	10290	14.1273	0	MS2b1	Infiltrated	IV
SAM3a1c9632ff7b	SD	SD/PD	IC0	IC0	TC0	NA	NA	M	WHITE	N	0	NEVER	Visceral	(less than) 1 year	lung	N	NA	NA	0.627821	10229	16.0329	0	MS1b	UroA	II
SAM8b4b8b0f9e73	SD	SD/PD	IC1	IC1	TC0	excluded	7	M	WHITE	N	0	PREVIOUS	LN Only	(less than) 1 year	kidney	N	NA	1	0.581736	10199	15.6715	0	MS2b1	Infiltrated	I
SAMe3d4266775a9	PD	SD/PD	IC0	IC0	TC0	NA	NA	M	WHITE	Y	0	PREVIOUS	Visceral	1-2 years	bladder	Y	Y	NA	0.933748	10366	13.9959	0	MS1b	UroA	I

## Sheet: Supplementary Table S3
Supplementary Table S3. The clinical information of the patients in the scRNA-seq dataset
Patient ID	TNM stage	Histologic subtype	BRAF	TERT promoter	NRAS	KRAS	HRAS	Disease characteristics
1	T4aN0M0	Classical	V600E	WT	WT	WT	WT	Tumor invading trachea, muscle and skin
2	T4aN1bM0	Classical	V600E	WT	WT	WT	WT	Intrathyroidal tumor; Lateral neck metastases
3	T1bN1bM0	Classical	WT	WT	WT	WT	WT	Intrathyroidal tumor; Lateral neck metastases
4	rT0N0M1	Classical	V600E	C228T	WT	WT	WT	Subcutaneous recurrence
5	T4aN1bM1	Follicular variant	WT	WT	WT	WT	WT	Tumor invading muscle, esophagus and recurrent laryngeal nerve; Lateral neck metastases
6	rT0N1bM0	Tall cell variant	V600E	C250T	WT	WT	WT	Right neck metastases
7	rT0N1bM0	Follicular variant	WT	WT	WT	WT	WT	Bilateral neck metastases
8	T4aN1bM0	Classical	WT	WT	WT	WT	WT	Tumor with extrathyroidal extension; Lateral neck metastases
9	T1bN1aM0	Classical	V600E	WT	WT	WT	WT	Intrathyroidal tumor
10	T4aN1bM1	Classical	V600E	WT	WT	WT	WT	Tumor invading hypopharynx and thyroid cartilage; Lateral neck metastases; Lung metastases
11	rT0N1bM1	Classical	V600E	WT	WT	WT	WT	Subcutaneous recurrence and lung metastases

## Sheet: Supplementary Table S4
Supplementary Table S4. The DEGs of T cell subtypes
gene	p_val	avg_log2FC	pct.1	pct.2	p_val_adj	cell type
KLRB1	0	1.6513	0.507	0.196	0	C03-CD4-Th17
IL7R	0	1.02705	0.856	0.6	0	C03-CD4-Th17
ANXA1	0	1.0236	0.791	0.497	0	C03-CD4-Th17
LMNA	0	0.937391	0.283	0.14	0	C03-CD4-Th17
CD40LG	0	0.936995	0.334	0.121	0	C03-CD4-Th17
S100A11	0	0.810586	0.678	0.421	0	C03-CD4-Th17
CCR6	0	0.765478	0.134	0.028	0	C03-CD4-Th17
RORA	0	0.657305	0.326	0.173	0	C03-CD4-Th17
NFKBIA	0	0.640905	0.664	0.49	0	C03-CD4-Th17
LTB	0	0.635675	0.763	0.58	0	C03-CD4-Th17
AQP3	0	0.619461	0.234	0.108	0	C03-CD4-Th17
GPR183	0	0.580162	0.687	0.453	0	C03-CD4-Th17
FOS	0	0.572342	0.783	0.637	0	C03-CD4-Th17
VIM	0	0.556984	0.803	0.651	0	C03-CD4-Th17
S100A4	0	0.539113	0.846	0.644	0	C03-CD4-Th17
KLF6	0	0.515101	0.756	0.59	0	C03-CD4-Th17
ZFP36L2	0	0.496828	0.91	0.807	0	C03-CD4-Th17
TPT1	0	0.318329	0.996	0.988	0	C03-CD4-Th17
S100A10	2.814e-294	0.516725	0.666	0.503	6.94495e-290	C03-CD4-Th17
FKBP11	3.6059e-256	0.555852	0.219	0.107	8.89936e-252	C03-CD4-Th17
FTH1	4.13329e-223	0.382068	0.982	0.965	1.0201e-218	C03-CD4-Th17
ERN1	3.31586e-210	0.504439	0.131	0.054	8.18354e-206	C03-CD4-Th17
TIMP1	2.59008e-206	0.483115	0.191	0.095	6.39233e-202	C03-CD4-Th17
AHNAK	2.24845e-191	0.504288	0.275	0.163	5.54919e-187	C03-CD4-Th17
TNFAIP3	2.77033e-191	0.518547	0.573	0.438	6.83718e-187	C03-CD4-Th17
TNFRSF25	3.33822e-184	0.437259	0.228	0.126	8.23873e-180	C03-CD4-Th17
ZFP36	9.36688e-179	0.506484	0.711	0.61	2.31175e-174	C03-CD4-Th17
CD69	1.6644e-176	0.33988	0.841	0.749	4.10775e-172	C03-CD4-Th17
FXYD5	4.44133e-169	0.329179	0.77	0.659	1.09612e-164	C03-CD4-Th17
ANKRD28	7.26343e-160	0.495804	0.125	0.058	1.79262e-155	C03-CD4-Th17
TSC22D3	1.77199e-154	0.278084	0.921	0.858	4.37326e-150	C03-CD4-Th17
TRADD	1.30861e-152	0.430736	0.197	0.112	3.22965e-148	C03-CD4-Th17
DUSP1	1.31573e-152	0.275012	0.836	0.725	3.24723e-148	C03-CD4-Th17
RP11-138A9.2	5.66319e-151	0.473958	0.242	0.146	1.39768e-146	C03-CD4-Th17
RP11-138A9.1	8.26633e-148	0.486635	0.262	0.163	2.04013e-143	C03-CD4-Th17
CRIP1	1.26266e-143	0.441021	0.524	0.397	3.11625e-139	C03-CD4-Th17
RNASET2	1.80341e-142	0.369585	0.457	0.334	4.45082e-138	C03-CD4-Th17
CD52	1.83611e-139	0.299747	0.899	0.842	4.53153e-135	C03-CD4-Th17
GLIPR1	1.90406e-139	0.424191	0.26	0.165	4.69922e-135	C03-CD4-Th17
PTGER2	2.40186e-138	0.3929	0.124	0.06	5.92779e-134	C03-CD4-Th17
PLP2	1.98524e-130	0.360529	0.39	0.278	4.89957e-126	C03-CD4-Th17
ARHGAP15	6.00094e-130	0.367496	0.354	0.246	1.48103e-125	C03-CD4-Th17
ATP2B1	1.17785e-128	0.387987	0.213	0.128	2.90692e-124	C03-CD4-Th17
AP3M2	1.60819e-121	0.329673	0.146	0.078	3.969e-117	C03-CD4-Th17
CAPG	7.61191e-121	0.415346	0.157	0.088	1.87862e-116	C03-CD4-Th17
MCL1	1.35786e-119	0.37729	0.546	0.442	3.35119e-115	C03-CD4-Th17
EMP3	2.96276e-119	0.317938	0.549	0.43	7.31209e-115	C03-CD4-Th17
GPR171	1.21533e-117	0.433381	0.235	0.15	2.99943e-113	C03-CD4-Th17
BIRC3	5.2976e-117	0.346351	0.444	0.332	1.30745e-112	C03-CD4-Th17
CD226	9.76578e-115	0.325479	0.119	0.061	2.4102e-110	C03-CD4-Th17
S100A6	2.39024e-111	0.257467	0.806	0.695	5.89912e-107	C03-CD4-Th17
PPP1R15A	1.36608e-108	0.304149	0.471	0.358	3.37148e-104	C03-CD4-Th17
ALOX5AP	1.46298e-107	0.28235	0.403	0.292	3.61064e-103	C03-CD4-Th17
FLT3LG	1.56582e-106	0.305366	0.21	0.131	3.86443e-102	C03-CD4-Th17
ELK3	4.35309e-104	0.321234	0.129	0.07	1.07434e-99	C03-CD4-Th17
BHLHE40	2.58096e-101	0.404581	0.145	0.084	6.36981e-97	C03-CD4-Th17
ARL4A	9.38841e-101	0.341049	0.255	0.171	2.31706e-96	C03-CD4-Th17
CDKN1A	2.37561e-99	0.35979	0.114	0.061	5.863e-95	C03-CD4-Th17
MAF	6.60036e-99	0.366609	0.189	0.119	1.62897e-94	C03-CD4-Th17
TRAT1	7.01412e-96	0.260506	0.404	0.297	1.73108e-91	C03-CD4-Th17
ITGB1	5.94602e-95	0.269578	0.376	0.278	1.46748e-90	C03-CD4-Th17
EML4	1.55802e-93	0.316675	0.316	0.227	3.84518e-89	C03-CD4-Th17
TNFAIP8	1.90834e-93	0.278635	0.432	0.33	4.70979e-89	C03-CD4-Th17
TC2N	1.42373e-92	0.284943	0.238	0.158	3.51376e-88	C03-CD4-Th17
SOCS3	2.20926e-92	0.281577	0.291	0.202	5.45246e-88	C03-CD4-Th17
INPP4B	5.57141e-92	0.326254	0.2	0.129	1.37502e-87	C03-CD4-Th17
AIM1	1.30576e-90	0.317362	0.235	0.157	3.22261e-86	C03-CD4-Th17
XBP1	6.99773e-90	0.301731	0.307	0.22	1.72704e-85	C03-CD4-Th17
TAGLN2	1.07358e-85	0.285592	0.522	0.422	2.64959e-81	C03-CD4-Th17
CDC14A	3.4639e-84	0.257971	0.101	0.054	8.54891e-80	C03-CD4-Th17
MYADM	1.48491e-83	0.308073	0.271	0.191	3.66476e-79	C03-CD4-Th17
FOSB	1.7215e-82	0.29664	0.423	0.329	4.24867e-78	C03-CD4-Th17
TTC39C	2.46669e-81	0.316153	0.225	0.155	6.0878e-77	C03-CD4-Th17
PIK3R1	2.17941e-80	0.299038	0.305	0.224	5.37879e-76	C03-CD4-Th17
ARL4C	2.48406e-80	0.298417	0.429	0.337	6.13066e-76	C03-CD4-Th17
CD4	1.51004e-79	0.267554	0.163	0.102	3.72678e-75	C03-CD4-Th17
LRRFIP1	1.045e-77	0.278197	0.394	0.306	2.57905e-73	C03-CD4-Th17
TPD52	1.62684e-77	0.281923	0.134	0.081	4.01503e-73	C03-CD4-Th17
SLC2A3	9.97042e-77	0.254528	0.34	0.253	2.4607e-72	C03-CD4-Th17
ODF2L	1.42153e-76	0.298216	0.236	0.166	3.50834e-72	C03-CD4-Th17
PTGER4	2.94003e-76	0.257811	0.339	0.251	7.25601e-72	C03-CD4-Th17
ARHGAP5	6.13401e-75	0.252855	0.103	0.058	1.51387e-70	C03-CD4-Th17
DDIT4	3.1647e-73	0.289115	0.528	0.438	7.81048e-69	C03-CD4-Th17
JUND	1.11693e-72	0.335859	0.564	0.477	2.75658e-68	C03-CD4-Th17
AC016831.7	4.17793e-72	0.284421	0.1	0.056	1.03111e-67	C03-CD4-Th17
EMB	6.05846e-72	0.288279	0.309	0.232	1.49523e-67	C03-CD4-Th17
IFNGR1	1.41493e-71	0.286806	0.182	0.121	3.49205e-67	C03-CD4-Th17
HNRNPUL1	1.33157e-70	0.278573	0.215	0.149	3.28633e-66	C03-CD4-Th17
PLK3	6.00318e-70	0.255765	0.198	0.134	1.48158e-65	C03-CD4-Th17
IDS	1.66215e-69	0.268699	0.295	0.22	4.10217e-65	C03-CD4-Th17
GSTK1	2.82856e-68	0.252666	0.5	0.415	6.98087e-64	C03-CD4-Th17
DYNLT3	6.30102e-68	0.2563	0.188	0.127	1.55509e-63	C03-CD4-Th17
TOB1	9.79984e-68	0.342704	0.343	0.264	2.4186e-63	C03-CD4-Th17
ANXA2	1.13117e-67	0.295971	0.236	0.17	2.79172e-63	C03-CD4-Th17
TMEM173	1.2584e-67	0.280715	0.233	0.167	3.10573e-63	C03-CD4-Th17
FAM46C	3.08651e-67	0.273022	0.18	0.121	7.6175e-63	C03-CD4-Th17
CAST	6.39506e-67	0.273884	0.286	0.214	1.5783e-62	C03-CD4-Th17
TXN	1.18584e-66	0.295223	0.369	0.289	2.92664e-62	C03-CD4-Th17
DSTN	2.51633e-66	0.251514	0.269	0.197	6.21031e-62	C03-CD4-Th17
RGS16	6.17476e-61	0.328074	0.114	0.07	1.52393e-56	C03-CD4-Th17
CITED2	9.20346e-59	0.272856	0.313	0.24	2.27141e-54	C03-CD4-Th17
GLUL	2.9117e-49	0.284082	0.103	0.066	7.18607e-45	C03-CD4-Th17
TNFRSF4	0	2.7379	0.46	0.072	0	C05-CD4-Treg
ICA1	0	2.24295	0.41	0.035	0	C05-CD4-Treg
TNFRSF18	0	2.16399	0.374	0.044	0	C05-CD4-Treg
TIGIT	0	1.78134	0.606	0.162	0	C05-CD4-Treg
CTLA4	0	1.71278	0.477	0.1	0	C05-CD4-Treg
IL2RA	0	1.67547	0.252	0.029	0	C05-CD4-Treg
RTKN2	0	1.56102	0.257	0.021	0	C05-CD4-Treg
BATF	0	1.52649	0.451	0.141	0	C05-CD4-Treg
PMAIP1	0	1.43745	0.393	0.131	0	C05-CD4-Treg
LAIR2	0	1.39595	0.385	0.106	0	C05-CD4-Treg
AC133644.2	0	1.37489	0.217	0.036	0	C05-CD4-Treg
FOXP3	0	1.33591	0.221	0.011	0	C05-CD4-Treg
CARD16	0	1.23293	0.487	0.222	0	C05-CD4-Treg
TBC1D4	0	1.18251	0.35	0.098	0	C05-CD4-Treg
DUSP4	0	1.13625	0.33	0.109	0	C05-CD4-Treg
CORO1B	0	1.09362	0.46	0.207	0	C05-CD4-Treg
DNPH1	0	1.07424	0.331	0.109	0	C05-CD4-Treg
NMB	0	1.06343	0.128	0.024	0	C05-CD4-Treg
ARID5B	0	1.05795	0.513	0.226	0	C05-CD4-Treg
MAGEH1	0	1.0576	0.245	0.07	0	C05-CD4-Treg
LINC01480	0	1.04273	0.165	0.027	0	C05-CD4-Treg
TNFRSF1B	0	1.01191	0.374	0.159	0	C05-CD4-Treg
IL32	0	0.969577	0.866	0.751	0	C05-CD4-Treg
RGS1	0	0.958269	0.736	0.503	0	C05-CD4-Treg
GLRX	0	0.951875	0.395	0.2	0	C05-CD4-Treg
LIMS1	0	0.941873	0.323	0.122	0	C05-CD4-Treg
CD27	0	0.938753	0.63	0.357	0	C05-CD4-Treg
TOX2	0	0.924097	0.151	0.017	0	C05-CD4-Treg
CD200	0	0.904541	0.136	0.019	0	C05-CD4-Treg
STAM	0	0.887347	0.189	0.039	0	C05-CD4-Treg
PKM	0	0.886956	0.463	0.276	0	C05-CD4-Treg
SAT1	0	0.86787	0.624	0.443	0	C05-CD4-Treg
S100A4	0	0.863608	0.841	0.649	0	C05-CD4-Treg
IKZF2	0	0.846364	0.158	0.022	0	C05-CD4-Treg
GAPDH	0	0.836145	0.859	0.704	0	C05-CD4-Treg
CHN1	0	0.835042	0.136	0.033	0	C05-CD4-Treg
AC017002.1	0	0.833512	0.108	0.006	0	C05-CD4-Treg
MAF	0	0.824532	0.27	0.105	0	C05-CD4-Treg
HACD1	0	0.823036	0.139	0.008	0	C05-CD4-Treg
CD59	0	0.807556	0.252	0.084	0	C05-CD4-Treg
FBLN7	0	0.802835	0.186	0.04	0	C05-CD4-Treg
PHACTR2	0	0.794758	0.226	0.076	0	C05-CD4-Treg
RP11-1399P15.1	0	0.785398	0.116	0.019	0	C05-CD4-Treg
AC002331.1	0	0.762984	0.14	0.03	0	C05-CD4-Treg
GBP2	0	0.759563	0.318	0.143	0	C05-CD4-Treg
RHOC	0	0.755714	0.293	0.115	0	C05-CD4-Treg
TNFRSF9	0	0.754883	0.142	0.033	0	C05-CD4-Treg
GPX1	0	0.753371	0.396	0.215	0	C05-CD4-Treg
NR3C1	0	0.74306	0.39	0.221	0	C05-CD4-Treg
SLA	0	0.740507	0.447	0.249	0	C05-CD4-Treg
RNF19A	0	0.739303	0.338	0.183	0	C05-CD4-Treg
MIR4435-2HG	0	0.731486	0.182	0.059	0	C05-CD4-Treg
SRGN	0	0.720184	0.937	0.854	0	C05-CD4-Treg
PCAT29	0	0.719481	0.108	0.02	0	C05-CD4-Treg
CD4	0	0.719375	0.245	0.088	0	C05-CD4-Treg
LINC01281	0	0.712813	0.117	0.01	0	C05-CD4-Treg
LAYN	0	0.709278	0.127	0.014	0	C05-CD4-Treg
PHLDA1	0	0.701693	0.255	0.11	0	C05-CD4-Treg
SMCO4	0	0.698182	0.113	0.019	0	C05-CD4-Treg
SMS	0	0.694022	0.246	0.108	0	C05-CD4-Treg
ENTPD1	0	0.680473	0.113	0.011	0	C05-CD4-Treg
PHTF2	0	0.662695	0.192	0.064	0	C05-CD4-Treg
PGM2L1	0	0.654227	0.134	0.042	0	C05-CD4-Treg
SIRPG	0	0.645759	0.289	0.13	0	C05-CD4-Treg
NCF4	0	0.641291	0.148	0.036	0	C05-CD4-Treg
SPATS2L	0	0.636723	0.167	0.053	0	C05-CD4-Treg
TOX	0	0.636545	0.19	0.07	0	C05-CD4-Treg
SPOCK2	0	0.635364	0.552	0.359	0	C05-CD4-Treg
TRAC	0	0.634131	0.901	0.814	0	C05-CD4-Treg
CUL9	0	0.632095	0.113	0.016	0	C05-CD4-Treg
GLCCI1	0	0.628866	0.166	0.056	0	C05-CD4-Treg
CFLAR	0	0.626046	0.416	0.247	0	C05-CD4-Treg
BTLA	0	0.612275	0.147	0.048	0	C05-CD4-Treg
VAV3	0	0.610262	0.13	0.035	0	C05-CD4-Treg
PTTG1	0	0.593725	0.217	0.091	0	C05-CD4-Treg
CD79B	0	0.554613	0.191	0.073	0	C05-CD4-Treg
HLA-A	0	0.540886	0.978	0.955	0	C05-CD4-Treg
CCDC50	0	0.527467	0.123	0.03	0	C05-CD4-Treg
OAZ1	0	0.490066	0.869	0.771	0	C05-CD4-Treg
MAST4	0	0.478447	0.109	0.029	0	C05-CD4-Treg
ATOX1	5.48066e-306	0.564367	0.216	0.093	1.35263e-301	C05-CD4-Treg
IL2RB	1.41392e-303	0.583529	0.238	0.108	3.48956e-299	C05-CD4-Treg
SNX9	8.7965e-300	0.566209	0.196	0.081	2.17098e-295	C05-CD4-Treg
MSI2	4.33687e-297	0.541111	0.192	0.079	1.07034e-292	C05-CD4-Treg
RBPJ	1.89744e-294	0.647972	0.321	0.172	4.68288e-290	C05-CD4-Treg
THADA	6.4896e-294	0.517943	0.113	0.034	1.60163e-289	C05-CD4-Treg
RAB11FIP1	3.24687e-291	0.587862	0.164	0.063	8.01329e-287	C05-CD4-Treg
DUSP16	8.10427e-291	0.518823	0.148	0.053	2.00013e-286	C05-CD4-Treg
EPSTI1	1.56164e-290	0.587581	0.242	0.114	3.85412e-286	C05-CD4-Treg
METTL8	1.36052e-286	0.548166	0.139	0.048	3.35776e-282	C05-CD4-Treg
PIM2	4.46979e-284	0.671592	0.293	0.153	1.10314e-279	C05-CD4-Treg
TYMP	3.30065e-282	0.720766	0.253	0.125	8.14601e-278	C05-CD4-Treg
PRDM1	2.01306e-276	0.649226	0.262	0.131	4.96822e-272	C05-CD4-Treg
SLAMF1	1.75116e-272	0.529403	0.197	0.085	4.32185e-268	C05-CD4-Treg
CD82	5.91524e-270	0.501105	0.202	0.088	1.45988e-265	C05-CD4-Treg
BIRC3	9.63787e-270	0.606882	0.495	0.324	2.37863e-265	C05-CD4-Treg
ITM2A	3.13176e-266	0.756772	0.632	0.486	7.72919e-262	C05-CD4-Treg
SHMT2	1.39835e-264	0.446035	0.115	0.037	3.45112e-260	C05-CD4-Treg
NDFIP2	4.86034e-263	0.449301	0.159	0.062	1.19953e-258	C05-CD4-Treg
ICOS	1.61259e-258	0.575931	0.367	0.213	3.97987e-254	C05-CD4-Treg
PDCD1	8.99052e-250	0.56347	0.209	0.097	2.21886e-245	C05-CD4-Treg
RP5-1028K7.2	3.23648e-249	0.602839	0.108	0.035	7.98764e-245	C05-CD4-Treg
UGP2	2.40442e-248	0.644883	0.372	0.225	5.93411e-244	C05-CD4-Treg
C16orf87	3.6473e-246	0.41067	0.134	0.049	9.00154e-242	C05-CD4-Treg
UCP2	2.22479e-238	0.576078	0.484	0.328	5.49078e-234	C05-CD4-Treg
BACH1	6.33428e-237	0.4453	0.116	0.04	1.5633e-232	C05-CD4-Treg
ITGB1	1.12493e-230	0.45267	0.432	0.269	2.77632e-226	C05-CD4-Treg
ACTB	1.68901e-229	0.336318	0.987	0.98	4.16849e-225	C05-CD4-Treg
PGAM1	2.44049e-229	0.560996	0.379	0.236	6.02313e-225	C05-CD4-Treg
ID3	3.11231e-228	0.624123	0.183	0.084	7.68119e-224	C05-CD4-Treg
RAP1A	1.03104e-227	0.500334	0.448	0.293	2.54461e-223	C05-CD4-Treg
ZBTB38	3.64238e-227	0.503818	0.229	0.115	8.98939e-223	C05-CD4-Treg
GALM	7.95974e-227	0.445987	0.185	0.084	1.96446e-222	C05-CD4-Treg
GADD45A	1.50359e-226	0.621593	0.202	0.097	3.71085e-222	C05-CD4-Treg
HLA-DMA	2.48215e-226	0.476828	0.259	0.136	6.12595e-222	C05-CD4-Treg
BTG3	5.55542e-226	0.54461	0.243	0.126	1.37108e-221	C05-CD4-Treg
ARPC1B	1.85417e-225	0.504071	0.596	0.456	4.5761e-221	C05-CD4-Treg
SOD1	4.08278e-225	0.437378	0.753	0.632	1.00763e-220	C05-CD4-Treg
MYL6	4.70357e-224	0.389129	0.852	0.786	1.16084e-219	C05-CD4-Treg
RAC1	6.20776e-223	0.462612	0.435	0.279	1.53207e-218	C05-CD4-Treg
FAS	4.34752e-222	0.468564	0.179	0.081	1.07297e-217	C05-CD4-Treg
HLA-B	1.2207e-220	0.35922	0.984	0.978	3.01269e-216	C05-CD4-Treg
SESN3	2.35773e-220	0.538965	0.169	0.075	5.81888e-216	C05-CD4-Treg
CD74	1.48957e-219	0.520943	0.754	0.651	3.67626e-215	C05-CD4-Treg
FKBP1A	1.08315e-218	0.504995	0.433	0.283	2.67321e-214	C05-CD4-Treg
IGFLR1	8.38323e-216	0.361974	0.11	0.039	2.06898e-211	C05-CD4-Treg
CTSC	8.64699e-215	0.729092	0.361	0.231	2.13408e-210	C05-CD4-Treg
POU2F2	1.23607e-213	0.441582	0.139	0.056	3.05062e-209	C05-CD4-Treg
TSPAN5	9.78481e-213	0.453107	0.144	0.06	2.41489e-208	C05-CD4-Treg
CD58	1.11492e-212	0.438881	0.163	0.072	2.75163e-208	C05-CD4-Treg
PRDX1	8.19171e-210	0.508693	0.456	0.308	2.02171e-205	C05-CD4-Treg
TRAF1	4.70836e-208	0.412271	0.144	0.06	1.16202e-203	C05-CD4-Treg
CALM3	1.42688e-207	0.470427	0.469	0.321	3.52153e-203	C05-CD4-Treg
CCDC167	6.76639e-207	0.464091	0.206	0.102	1.66995e-202	C05-CD4-Treg
TPI1	1.31589e-205	0.458742	0.48	0.329	3.24762e-201	C05-CD4-Treg
TNIP1	1.88023e-203	0.427911	0.185	0.088	4.64041e-199	C05-CD4-Treg
IL6ST	2.10341e-203	0.645469	0.283	0.164	5.19121e-199	C05-CD4-Treg
TPP1	5.97003e-202	0.434969	0.173	0.08	1.4734e-197	C05-CD4-Treg
FAM110A	1.63837e-199	0.338956	0.101	0.036	4.04349e-195	C05-CD4-Treg
GATA3	1.06824e-196	0.508545	0.251	0.138	2.63641e-192	C05-CD4-Treg
LY96	1.12147e-195	0.434741	0.137	0.058	2.76779e-191	C05-CD4-Treg
LTB	6.89905e-195	0.61527	0.71	0.594	1.70269e-190	C05-CD4-Treg
GNG5	1.13092e-194	0.467725	0.442	0.3	2.79112e-190	C05-CD4-Treg
HNRNPLL	3.72318e-192	0.39123	0.15	0.066	9.1888e-188	C05-CD4-Treg
RHBDD2	8.79304e-192	0.444814	0.241	0.129	2.17012e-187	C05-CD4-Treg
PBXIP1	3.8242e-191	0.479697	0.333	0.204	9.43812e-187	C05-CD4-Treg
CREB3L2	1.09689e-190	0.375872	0.101	0.037	2.70712e-186	C05-CD4-Treg
IFNAR2	9.51778e-190	0.412113	0.153	0.069	2.34899e-185	C05-CD4-Treg
PELI1	1.09827e-188	0.444781	0.158	0.072	2.71052e-184	C05-CD4-Treg
COX8A	7.62721e-188	0.41352	0.58	0.437	1.8824e-183	C05-CD4-Treg
CASP1	8.31447e-187	0.455534	0.243	0.134	2.05201e-182	C05-CD4-Treg
ACP5	2.26777e-186	0.40963	0.136	0.059	5.59685e-182	C05-CD4-Treg
HOXB2	2.27916e-184	0.40439	0.134	0.058	5.62496e-180	C05-CD4-Treg
C9orf16	1.39256e-182	0.491347	0.501	0.363	3.43684e-178	C05-CD4-Treg
LINC00152	4.00078e-182	0.474236	0.272	0.156	9.87392e-178	C05-CD4-Treg
MAP1LC3A	8.95717e-182	0.374057	0.112	0.044	2.21063e-177	C05-CD4-Treg
PFN1	8.97086e-181	0.363831	0.927	0.899	2.21401e-176	C05-CD4-Treg
C4orf48	5.18968e-180	0.412204	0.278	0.16	1.28081e-175	C05-CD4-Treg
EPHX2	5.50236e-180	0.349739	0.115	0.046	1.35798e-175	C05-CD4-Treg
NDUFV2	6.60893e-180	0.46263	0.419	0.28	1.63108e-175	C05-CD4-Treg
SEC11C	6.4322e-178	0.445465	0.275	0.161	1.58747e-173	C05-CD4-Treg
CLIC1	2.11424e-177	0.354028	0.632	0.486	5.21795e-173	C05-CD4-Treg
NAMPT	6.29881e-176	0.447047	0.207	0.109	1.55455e-171	C05-CD4-Treg
CD70	2.67952e-173	0.444144	0.1	0.038	6.61306e-169	C05-CD4-Treg
TTN	1.89108e-171	0.44873	0.119	0.05	4.66719e-167	C05-CD4-Treg
CKLF	2.94422e-171	0.42183	0.475	0.332	7.26633e-167	C05-CD4-Treg
PTMS	5.78052e-171	0.488085	0.179	0.091	1.42663e-166	C05-CD4-Treg
SH3BGRL	7.63868e-170	0.406171	0.462	0.322	1.88523e-165	C05-CD4-Treg
HTATIP2	8.68152e-170	0.384468	0.16	0.077	2.1426e-165	C05-CD4-Treg
VMP1	1.18528e-169	0.444123	0.278	0.164	2.92528e-165	C05-CD4-Treg
PARK7	7.95853e-169	0.427912	0.534	0.401	1.96417e-164	C05-CD4-Treg
GBP5	8.95378e-167	0.435734	0.18	0.092	2.20979e-162	C05-CD4-Treg
BCL2	1.52845e-164	0.439599	0.236	0.133	3.77221e-160	C05-CD4-Treg
MAPKAPK3	3.02918e-163	0.332408	0.121	0.052	7.47602e-159	C05-CD4-Treg
SDF4	7.47247e-163	0.374809	0.204	0.109	1.84421e-158	C05-CD4-Treg
DUSP10	2.69869e-162	0.467003	0.126	0.057	6.66036e-158	C05-CD4-Treg
SH2D2A	8.19251e-162	0.439347	0.214	0.117	2.02191e-157	C05-CD4-Treg
ZC3H7A	1.64566e-160	0.385531	0.156	0.076	4.06149e-156	C05-CD4-Treg
EID1	8.26648e-160	0.404545	0.436	0.3	2.04017e-155	C05-CD4-Treg
IL2RG	8.05206e-159	0.410012	0.618	0.502	1.98725e-154	C05-CD4-Treg
SUMO2	1.4923e-157	0.335691	0.724	0.62	3.68299e-153	C05-CD4-Treg
HLA-DRB1	1.04911e-155	0.461802	0.406	0.279	2.58919e-151	C05-CD4-Treg
ISCU	1.96924e-155	0.396123	0.507	0.368	4.86009e-151	C05-CD4-Treg
COMMD3	2.22589e-154	0.345112	0.176	0.09	5.49349e-150	C05-CD4-Treg
CHMP2A	3.77894e-152	0.367541	0.277	0.167	9.32643e-148	C05-CD4-Treg
PKIA	3.37056e-150	0.305847	0.102	0.042	8.31854e-146	C05-CD4-Treg
CXCL13	2.30683e-149	2.28486	0.155	0.081	5.69326e-145	C05-CD4-Treg
FAM129A	6.17945e-148	0.372898	0.131	0.062	1.52509e-143	C05-CD4-Treg
WDR83OS	1.74199e-146	0.360565	0.419	0.288	4.29924e-142	C05-CD4-Treg
COX17	6.66402e-146	0.411286	0.366	0.246	1.64468e-141	C05-CD4-Treg
CTSB	1.42912e-145	0.353572	0.189	0.101	3.52707e-141	C05-CD4-Treg
SEC11A	1.75459e-143	0.392374	0.367	0.248	4.33032e-139	C05-CD4-Treg
NPTN	1.63959e-142	0.329103	0.143	0.07	4.04651e-138	C05-CD4-Treg
SNX5	9.29453e-140	0.323236	0.155	0.079	2.29389e-135	C05-CD4-Treg
TLK1	3.32099e-139	0.393213	0.252	0.152	8.19621e-135	C05-CD4-Treg
BST2	8.46979e-139	0.382746	0.391	0.27	2.09035e-134	C05-CD4-Treg
CD2	3.05156e-136	0.309004	0.776	0.684	7.53124e-132	C05-CD4-Treg
ADAM10	2.43948e-135	0.351412	0.17	0.091	6.02064e-131	C05-CD4-Treg
VOPP1	3.01587e-135	0.343016	0.185	0.101	7.44316e-131	C05-CD4-Treg
APLP2	9.70885e-135	0.351012	0.138	0.068	2.39614e-130	C05-CD4-Treg
GTF3C6	9.14382e-134	0.325538	0.235	0.139	2.25669e-129	C05-CD4-Treg
DLGAP1-AS1	3.85593e-133	0.314191	0.109	0.049	9.51644e-129	C05-CD4-Treg
IFI16	2.2361e-132	0.353749	0.442	0.315	5.51869e-128	C05-CD4-Treg
COX5A	1.08249e-131	0.401798	0.345	0.234	2.67159e-127	C05-CD4-Treg
TFRC	1.47365e-131	0.31099	0.107	0.048	3.63697e-127	C05-CD4-Treg
HDAC7	2.00862e-131	0.294168	0.116	0.054	4.95728e-127	C05-CD4-Treg
PPM1G	4.79659e-131	0.359211	0.268	0.167	1.1838e-126	C05-CD4-Treg
IQGAP1	1.5625e-130	0.369062	0.32	0.21	3.85625e-126	C05-CD4-Treg
ADI1	3.60366e-130	0.325042	0.173	0.093	8.89383e-126	C05-CD4-Treg
RANBP1	8.34966e-130	0.379749	0.328	0.218	2.0607e-125	C05-CD4-Treg
GSTO1	1.14135e-129	0.351656	0.272	0.17	2.81684e-125	C05-CD4-Treg
CNIH1	1.20019e-129	0.389924	0.271	0.17	2.96208e-125	C05-CD4-Treg
ATP5EP2	2.8766e-129	0.381851	0.218	0.129	7.09944e-125	C05-CD4-Treg
ENO1	1.38454e-128	0.420666	0.487	0.375	3.41704e-124	C05-CD4-Treg
TMEM173	5.93105e-128	0.358704	0.262	0.163	1.46378e-123	C05-CD4-Treg
ANKRD10	1.23349e-127	0.339628	0.164	0.088	3.04425e-123	C05-CD4-Treg
ARL6IP5	3.78509e-125	0.344984	0.614	0.5	9.3416e-121	C05-CD4-Treg
MRPS6	1.59227e-124	0.344586	0.307	0.201	3.92972e-120	C05-CD4-Treg
PVT1	1.0655e-123	0.344856	0.135	0.068	2.62967e-119	C05-CD4-Treg
TMEM60	1.99614e-123	0.292996	0.114	0.054	4.92648e-119	C05-CD4-Treg
PSAP	2.01645e-122	0.35672	0.307	0.202	4.9766e-118	C05-CD4-Treg
PDIA6	8.92912e-121	0.362387	0.294	0.192	2.20371e-116	C05-CD4-Treg
ANXA7	1.42762e-120	0.316326	0.272	0.171	3.52337e-116	C05-CD4-Treg
LIMA1	3.44956e-120	0.303446	0.114	0.054	8.51351e-116	C05-CD4-Treg
GCHFR	4.50113e-120	0.326456	0.172	0.096	1.11088e-115	C05-CD4-Treg
CD28	2.52352e-119	0.312428	0.215	0.127	6.22804e-115	C05-CD4-Treg
TMED9	3.35514e-119	0.324354	0.284	0.183	8.28049e-115	C05-CD4-Treg
MAP2K3	4.77301e-119	0.288553	0.145	0.076	1.17798e-114	C05-CD4-Treg
PPP1CC	5.98378e-118	0.396465	0.31	0.209	1.4768e-113	C05-CD4-Treg
SAYSD1	5.78307e-116	0.286459	0.103	0.048	1.42726e-111	C05-CD4-Treg
HLA-DRB5	2.19197e-115	0.375684	0.335	0.231	5.40978e-111	C05-CD4-Treg
LYPLA1	2.23356e-115	0.303302	0.187	0.107	5.51244e-111	C05-CD4-Treg
SYNGR2	2.5838e-114	0.345748	0.167	0.093	6.37681e-110	C05-CD4-Treg
FXYD5	6.36827e-114	0.290751	0.763	0.662	1.57169e-109	C05-CD4-Treg
NEAT1	4.28686e-113	0.354967	0.537	0.422	1.058e-108	C05-CD4-Treg
GABARAP	1.77905e-111	0.291496	0.164	0.091	4.3907e-107	C05-CD4-Treg
PHPT1	2.14485e-111	0.35348	0.264	0.171	5.29348e-107	C05-CD4-Treg
CTD-2020K17.1	2.5443e-111	0.315423	0.114	0.056	6.27934e-107	C05-CD4-Treg
TMEM261	6.18279e-111	0.304294	0.193	0.113	1.52591e-106	C05-CD4-Treg
CIRBP	1.17511e-109	0.272276	0.757	0.655	2.90017e-105	C05-CD4-Treg
LAG3	1.3286e-109	0.643647	0.175	0.104	3.27899e-105	C05-CD4-Treg
HLA-DQB1	6.45905e-108	0.371116	0.236	0.149	1.59409e-103	C05-CD4-Treg
RFTN1	8.84167e-107	0.254402	0.111	0.054	2.18212e-102	C05-CD4-Treg
SQSTM1	2.6073e-106	0.328216	0.314	0.214	6.43482e-102	C05-CD4-Treg
PSMB3	1.16114e-105	0.300526	0.356	0.248	2.86569e-101	C05-CD4-Treg
PTPN11	2.35707e-104	0.348835	0.109	0.055	5.81724e-100	C05-CD4-Treg
CARHSP1	2.4078e-103	0.291361	0.19	0.113	5.94245e-99	C05-CD4-Treg
PRR34-AS1	2.33621e-102	0.260966	0.101	0.049	5.76576e-98	C05-CD4-Treg
NABP1	2.1424e-101	0.330171	0.214	0.134	5.28745e-97	C05-CD4-Treg
SMC4	2.65367e-101	0.303606	0.136	0.074	6.54926e-97	C05-CD4-Treg
OTUD5	1.0647e-99	0.315201	0.116	0.06	2.62767e-95	C05-CD4-Treg
SFT2D1	1.43856e-99	0.292209	0.283	0.188	3.55036e-95	C05-CD4-Treg
CDV3	2.34332e-99	0.338483	0.293	0.2	5.78332e-95	C05-CD4-Treg
PAK2	2.56739e-99	0.338542	0.307	0.212	6.33632e-95	C05-CD4-Treg
CD84	4.93183e-99	0.35903	0.198	0.122	1.21718e-94	C05-CD4-Treg
TULP4	1.39178e-98	0.304364	0.113	0.059	3.43492e-94	C05-CD4-Treg
MAL	3.36624e-98	0.457039	0.218	0.141	8.30788e-94	C05-CD4-Treg
TANK	3.54965e-98	0.306374	0.248	0.162	8.76053e-94	C05-CD4-Treg
CMTM6	6.76963e-98	0.330127	0.273	0.182	1.67075e-93	C05-CD4-Treg
IL10RB	1.86923e-96	0.269235	0.138	0.076	4.61326e-92	C05-CD4-Treg
TMEM154	2.38069e-96	0.261773	0.116	0.06	5.87554e-92	C05-CD4-Treg
COPZ1	5.26842e-95	0.250451	0.225	0.142	1.30025e-90	C05-CD4-Treg
DYNLRB1	5.5549e-95	0.296899	0.347	0.246	1.37095e-90	C05-CD4-Treg
NGFRAP1	1.44902e-94	0.406052	0.144	0.083	3.57618e-90	C05-CD4-Treg
LGALS1	2.34554e-94	0.761003	0.36	0.276	5.7888e-90	C05-CD4-Treg
ZNF292	3.62577e-94	0.289238	0.228	0.146	8.9484e-90	C05-CD4-Treg
GRSF1	1.96064e-93	0.259243	0.16	0.093	4.83886e-89	C05-CD4-Treg
ZFP36L1	3.46699e-93	0.326187	0.45	0.347	8.55652e-89	C05-CD4-Treg
ARPP19	6.9152e-93	0.259724	0.244	0.158	1.70667e-88	C05-CD4-Treg
CD79A	2.26965e-92	0.339217	0.124	0.067	5.6015e-88	C05-CD4-Treg
CHST11	2.90266e-92	0.291697	0.146	0.084	7.16375e-88	C05-CD4-Treg
NDUFA13	4.42893e-92	0.274327	0.489	0.377	1.09306e-87	C05-CD4-Treg
BRK1	7.62834e-92	0.275657	0.462	0.35	1.88268e-87	C05-CD4-Treg
NUDT5	1.53836e-91	0.260965	0.172	0.103	3.79667e-87	C05-CD4-Treg
PSMB8	2.41591e-91	0.287445	0.428	0.322	5.96247e-87	C05-CD4-Treg
LEPROT	3.1458e-91	0.251737	0.132	0.073	7.76383e-87	C05-CD4-Treg
DYNLL1	1.19413e-90	0.258733	0.59	0.48	2.9471e-86	C05-CD4-Treg
SKAP1	1.42986e-90	0.295972	0.319	0.224	3.52891e-86	C05-CD4-Treg
ZNF281	1.91076e-90	0.280486	0.108	0.056	4.71575e-86	C05-CD4-Treg
TXN	3.31225e-90	0.291691	0.387	0.287	8.17463e-86	C05-CD4-Treg
VAMP8	7.11391e-90	0.275665	0.46	0.351	1.75571e-85	C05-CD4-Treg
AP3S1	1.196e-89	0.312236	0.237	0.156	2.95173e-85	C05-CD4-Treg
PEBP1	2.6225e-89	0.314098	0.446	0.34	6.47233e-85	C05-CD4-Treg
SAMSN1	3.34951e-89	0.332375	0.43	0.325	8.26658e-85	C05-CD4-Treg
PTPRC	7.52535e-89	0.293862	0.821	0.745	1.85726e-84	C05-CD4-Treg
NFAT5	7.59033e-89	0.263626	0.115	0.062	1.87329e-84	C05-CD4-Treg
TNFRSF25	3.09796e-88	0.28062	0.207	0.132	7.64577e-84	C05-CD4-Treg
CLTA	3.37755e-88	0.266886	0.285	0.195	8.3358e-84	C05-CD4-Treg
PPP1CA	5.75527e-88	0.265654	0.355	0.255	1.4204e-83	C05-CD4-Treg
IFI27L2	1.45485e-87	0.259888	0.279	0.189	3.59058e-83	C05-CD4-Treg
PSMD8	2.62515e-86	0.257675	0.325	0.228	6.47886e-82	C05-CD4-Treg
CTSA	5.89854e-86	0.292127	0.19	0.12	1.45576e-81	C05-CD4-Treg
ROMO1	2.69396e-85	0.260996	0.339	0.24	6.6487e-81	C05-CD4-Treg
CENPM	5.27245e-85	0.278299	0.132	0.075	1.30124e-80	C05-CD4-Treg
TRAPPC1	7.52836e-85	0.264355	0.424	0.318	1.858e-80	C05-CD4-Treg
TCEB2	9.35942e-85	0.252425	0.584	0.478	2.30991e-80	C05-CD4-Treg
PYHIN1	1.02301e-84	0.283343	0.237	0.158	2.52478e-80	C05-CD4-Treg
MTHFD2	1.38267e-84	0.288008	0.15	0.089	3.41242e-80	C05-CD4-Treg
SHFM1	2.94398e-84	0.264657	0.443	0.337	7.26574e-80	C05-CD4-Treg
CLIP1	3.16938e-84	0.273739	0.126	0.071	7.82203e-80	C05-CD4-Treg
RHOA	1.77033e-83	0.260619	0.546	0.441	4.36918e-79	C05-CD4-Treg
RNF187	8.45234e-83	0.257408	0.198	0.126	2.08604e-78	C05-CD4-Treg
SH3KBP1	1.28041e-81	0.26819	0.322	0.23	3.16005e-77	C05-CD4-Treg
NME3	5.89472e-81	0.264089	0.27	0.185	1.45482e-76	C05-CD4-Treg
SESN1	4.20861e-80	0.417172	0.143	0.087	1.03868e-75	C05-CD4-Treg
VAMP5	3.77479e-79	0.257499	0.253	0.173	9.31617e-75	C05-CD4-Treg
NDUFC1	4.19593e-79	0.250499	0.311	0.22	1.03556e-74	C05-CD4-Treg
PRNP	5.33444e-79	0.267165	0.209	0.137	1.31654e-74	C05-CD4-Treg
GOLGA8B	6.34122e-79	0.284542	0.142	0.085	1.56501e-74	C05-CD4-Treg
PTPN7	3.27425e-78	0.273567	0.267	0.185	8.08084e-74	C05-CD4-Treg
C12orf57	5.75024e-78	0.256564	0.554	0.451	1.41916e-73	C05-CD4-Treg
ITGAE	1.50214e-77	0.271769	0.202	0.131	3.70728e-73	C05-CD4-Treg
PSMA2	1.6778e-77	0.257769	0.342	0.249	4.14082e-73	C05-CD4-Treg
DDHD1	1.87284e-77	0.255995	0.123	0.071	4.62217e-73	C05-CD4-Treg
TSPO	3.01377e-77	0.258595	0.435	0.334	7.43799e-73	C05-CD4-Treg
AKIRIN2	5.68373e-77	0.275645	0.171	0.107	1.40275e-72	C05-CD4-Treg
TMBIM4	6.81163e-77	0.254774	0.338	0.246	1.68111e-72	C05-CD4-Treg
XIST	6.97558e-77	0.299197	0.228	0.156	1.72157e-72	C05-CD4-Treg
REXO2	1.60252e-76	0.253956	0.161	0.099	3.95503e-72	C05-CD4-Treg
CD247	1.8874e-76	0.300361	0.443	0.347	4.65811e-72	C05-CD4-Treg
RABGAP1L	1.53988e-75	0.287855	0.198	0.13	3.80043e-71	C05-CD4-Treg
CLEC2D	2.82464e-75	0.321048	0.557	0.467	6.97122e-71	C05-CD4-Treg
MAT2B	8.94539e-75	0.254261	0.196	0.128	2.20772e-70	C05-CD4-Treg
NOP10	2.74426e-74	0.2561	0.434	0.336	6.77284e-70	C05-CD4-Treg
TRBC2	5.58661e-73	0.295145	0.793	0.742	1.37878e-68	C05-CD4-Treg
HERPUD1	5.20549e-71	0.308777	0.388	0.298	1.28471e-66	C05-CD4-Treg
KAT6B	8.76937e-71	0.264542	0.134	0.081	2.16428e-66	C05-CD4-Treg
SYNE2	5.35365e-70	0.286739	0.317	0.233	1.32128e-65	C05-CD4-Treg
HSPB1	9.19409e-70	0.327819	0.462	0.373	2.2691e-65	C05-CD4-Treg
LSP1	1.22825e-68	0.266735	0.471	0.381	3.03133e-64	C05-CD4-Treg
HLA-DQA1	1.5117e-64	0.284984	0.169	0.11	3.73088e-60	C05-CD4-Treg
ZFAND5	1.82275e-63	0.280463	0.256	0.184	4.49854e-59	C05-CD4-Treg
SMAP2	3.09499e-62	0.260752	0.354	0.271	7.63843e-58	C05-CD4-Treg
CD7	3.06446e-61	0.338303	0.639	0.571	7.56309e-57	C05-CD4-Treg
TRBC1	6.89666e-58	0.453612	0.552	0.494	1.7021e-53	C05-CD4-Treg
IPCEF1	1.19157e-57	0.293769	0.21	0.149	2.94079e-53	C05-CD4-Treg
USP15	2.66828e-57	0.282365	0.316	0.241	6.58531e-53	C05-CD4-Treg
ETS1	3.91711e-56	0.2609	0.487	0.398	9.66742e-52	C05-CD4-Treg
IFI6	7.9723e-53	0.285099	0.274	0.206	1.96756e-48	C05-CD4-Treg
RP11-347P5.1	4.00574e-52	0.261251	0.395	0.318	9.88618e-48	C05-CD4-Treg
FABP5	5.13832e-52	0.302578	0.157	0.106	1.26814e-47	C05-CD4-Treg
TUBB	3.38974e-49	0.253351	0.296	0.228	8.36587e-45	C05-CD4-Treg
CCND2	1.41456e-48	0.27679	0.248	0.187	3.49114e-44	C05-CD4-Treg
LBH	3.16226e-46	0.265979	0.397	0.323	7.80446e-42	C05-CD4-Treg
H2AFZ	2.13315e-43	0.295008	0.529	0.456	5.26462e-39	C05-CD4-Treg
CCR7	0	1.08628	0.628	0.35	0	C01-CD4-Tn
EIF3E	0	0.954872	0.847	0.683	0	C01-CD4-Tn
LEF1	0	0.898054	0.397	0.232	0	C01-CD4-Tn
NOSIP	0	0.889204	0.45	0.305	0	C01-CD4-Tn
CHRM3-AS2	0	0.822093	0.221	0.108	0	C01-CD4-Tn
C6orf48	0	0.794412	0.476	0.352	0	C01-CD4-Tn
GLTSCR2	0	0.775883	0.802	0.681	0	C01-CD4-Tn
SELL	0	0.767862	0.52	0.356	0	C01-CD4-Tn
PABPC1	0	0.741111	0.912	0.82	0	C01-CD4-Tn
LDHB	0	0.687794	0.757	0.641	0	C01-CD4-Tn
EEF1B2	0	0.670605	0.936	0.868	0	C01-CD4-Tn
SARAF	0	0.65071	0.917	0.864	0	C01-CD4-Tn
UQCRB	0	0.642474	0.883	0.829	0	C01-CD4-Tn
KLF2	0	0.641025	0.56	0.411	0	C01-CD4-Tn
UBA52	0	0.624552	0.981	0.957	0	C01-CD4-Tn
TOMM7	0	0.609549	0.896	0.845	0	C01-CD4-Tn
PFDN5	0	0.58689	0.957	0.931	0	C01-CD4-Tn
NPM1	0	0.584413	0.885	0.839	0	C01-CD4-Tn
COX4I1	0	0.579527	0.87	0.828	0	C01-CD4-Tn
EEF1A1	0	0.564219	0.999	0.998	0	C01-CD4-Tn
EEF2	0	0.556706	0.789	0.725	0	C01-CD4-Tn
EEF1D	0	0.525073	0.941	0.914	0	C01-CD4-Tn
GNB2L1	0	0.52023	0.969	0.946	0	C01-CD4-Tn
NACA	0	0.501484	0.949	0.927	0	C01-CD4-Tn
COX7C	0	0.477681	0.912	0.891	0	C01-CD4-Tn
TPT1	0	0.424347	0.994	0.989	0	C01-CD4-Tn
FAU	0	0.418575	0.994	0.99	0	C01-CD4-Tn
BTF3	0	0.413186	0.864	0.844	0	C01-CD4-Tn
MALAT1	0	0.361634	1	1	0	C01-CD4-Tn
TMSB10	0	0.340104	0.995	0.992	0	C01-CD4-Tn
PTMA	0	0.259848	0.994	0.992	0	C01-CD4-Tn
HNRNPA1	8.80496e-304	0.379436	0.897	0.883	2.17307e-299	C01-CD4-Tn
FTH1	5.13651e-296	0.509155	0.967	0.968	1.26769e-291	C01-CD4-Tn
NDFIP1	2.19686e-294	0.721696	0.522	0.435	5.42184e-290	C01-CD4-Tn
COMMD6	5.4771e-282	0.432963	0.822	0.815	1.35175e-277	C01-CD4-Tn
LEPROTL1	6.18131e-261	0.533308	0.668	0.621	1.52555e-256	C01-CD4-Tn
SC5D	5.2087e-257	0.850638	0.283	0.171	1.28551e-252	C01-CD4-Tn
GPR183	7.10927e-256	0.588788	0.585	0.474	1.75457e-251	C01-CD4-Tn
SNHG8	9.8541e-253	0.637418	0.532	0.449	2.43199e-248	C01-CD4-Tn
MT1X	1.3218e-251	0.715536	0.665	0.56	3.2622e-247	C01-CD4-Tn
FHIT	2.13169e-246	0.66852	0.11	0.039	5.26102e-242	C01-CD4-Tn
WDR74	3.52971e-224	0.876961	0.258	0.158	8.71132e-220	C01-CD4-Tn
C1orf162	1.7385e-205	0.713118	0.233	0.137	4.29061e-201	C01-CD4-Tn
CD55	1.05553e-198	0.721089	0.324	0.225	2.60505e-194	C01-CD4-Tn
AIF1	1.13752e-198	0.734694	0.193	0.106	2.80739e-194	C01-CD4-Tn
ZFAS1	4.91698e-198	0.490584	0.624	0.587	1.21351e-193	C01-CD4-Tn
EIF3L	1.52423e-185	0.57318	0.486	0.418	3.76181e-181	C01-CD4-Tn
SATB1	6.75354e-182	0.70398	0.226	0.138	1.66677e-177	C01-CD4-Tn
PLAC8	2.89877e-176	0.60251	0.34	0.245	7.15416e-172	C01-CD4-Tn
PIK3IP1	6.33032e-162	0.513687	0.509	0.451	1.56232e-157	C01-CD4-Tn
JUNB	2.72938e-160	0.317685	0.859	0.823	6.7361e-156	C01-CD4-Tn
NAP1L1	1.46008e-151	0.443564	0.601	0.578	3.60347e-147	C01-CD4-Tn
MT1G	3.20743e-151	0.769046	0.408	0.305	7.91593e-147	C01-CD4-Tn
ATP5L	8.82172e-145	0.322731	0.811	0.827	2.1772e-140	C01-CD4-Tn
TMEM123	7.38238e-143	0.519521	0.436	0.369	1.82197e-138	C01-CD4-Tn
ARHGDIB	9.18184e-142	0.27496	0.854	0.861	2.26608e-137	C01-CD4-Tn
RSL24D1	8.3921e-140	0.512932	0.508	0.472	2.07117e-135	C01-CD4-Tn
EIF3H	1.98052e-139	0.465228	0.544	0.52	4.88792e-135	C01-CD4-Tn
SNHG25	1.74996e-134	0.604486	0.353	0.281	4.31891e-130	C01-CD4-Tn
MT1E	1.93189e-134	0.591879	0.513	0.418	4.7679e-130	C01-CD4-Tn
SNRPD2	1.30683e-132	0.406408	0.631	0.622	3.22527e-128	C01-CD4-Tn
GPR18	5.08654e-131	0.636284	0.155	0.089	1.25536e-126	C01-CD4-Tn
TRABD2A	1.22097e-130	0.600487	0.156	0.09	3.01336e-126	C01-CD4-Tn
RASGRP2	3.67351e-130	0.616951	0.26	0.186	9.06623e-126	C01-CD4-Tn
GCNT4	2.23699e-128	0.584717	0.117	0.06	5.52089e-124	C01-CD4-Tn
TSHZ2	2.27633e-126	0.614776	0.16	0.095	5.61799e-122	C01-CD4-Tn
ACTN1	7.07637e-126	0.574257	0.14	0.078	1.74645e-121	C01-CD4-Tn
SLC25A6	6.78392e-123	0.383225	0.655	0.649	1.67427e-118	C01-CD4-Tn
MT2A	8.2262e-120	0.365649	0.73	0.69	2.03023e-115	C01-CD4-Tn
FOXP1	1.22453e-118	0.551441	0.376	0.313	3.02215e-114	C01-CD4-Tn
RGS10	2.37064e-115	0.532021	0.427	0.384	5.85075e-111	C01-CD4-Tn
PPP1CB	3.88203e-114	0.596687	0.454	0.408	9.58085e-110	C01-CD4-Tn
SOCS3	1.39411e-110	0.612628	0.274	0.205	3.44067e-106	C01-CD4-Tn
SMDT1	4.04375e-108	0.464456	0.501	0.481	9.97998e-104	C01-CD4-Tn
SCML1	5.30036e-108	0.500643	0.111	0.059	1.30813e-103	C01-CD4-Tn
LDLRAP1	1.27685e-104	0.589545	0.21	0.146	3.15128e-100	C01-CD4-Tn
GYPC	3.92642e-103	0.474816	0.477	0.45	9.69041e-99	C01-CD4-Tn
UXT	4.90259e-102	0.478093	0.48	0.457	1.20996e-97	C01-CD4-Tn
CD7	8.01811e-102	0.304214	0.612	0.575	1.97887e-97	C01-CD4-Tn
LAPTM5	6.47463e-96	0.343735	0.647	0.657	1.59794e-91	C01-CD4-Tn
RNF138	8.68913e-96	0.608687	0.211	0.151	2.14448e-91	C01-CD4-Tn
AREG	1.0448e-91	0.530446	0.281	0.214	2.57858e-87	C01-CD4-Tn
YPEL5	2.95222e-90	0.406242	0.556	0.531	7.28608e-86	C01-CD4-Tn
KLF3	3.68537e-87	0.567949	0.198	0.14	9.09549e-83	C01-CD4-Tn
PTP4A1	8.66985e-86	0.600434	0.308	0.256	2.13972e-81	C01-CD4-Tn
EIF2S3	2.58309e-85	0.527355	0.338	0.294	6.37507e-81	C01-CD4-Tn
ATP5O	3.70208e-82	0.480696	0.436	0.416	9.13675e-78	C01-CD4-Tn
CMPK1	3.08401e-78	0.498947	0.396	0.369	7.61133e-74	C01-CD4-Tn
FAM177A1	1.94181e-72	0.59268	0.369	0.335	4.7924e-68	C01-CD4-Tn
RSL1D1	5.71662e-72	0.458914	0.372	0.34	1.41086e-67	C01-CD4-Tn
EIF3F	1.99509e-71	0.357239	0.535	0.544	4.92388e-67	C01-CD4-Tn
ST13	2.16501e-66	0.456203	0.405	0.388	5.34325e-62	C01-CD4-Tn
TRAT1	9.40867e-66	0.428167	0.351	0.309	2.32206e-61	C01-CD4-Tn
RP11-347P5.1	2.99386e-64	0.408399	0.37	0.322	7.38886e-60	C01-CD4-Tn
EIF4A2	8.02518e-58	0.293031	0.627	0.654	1.98061e-53	C01-CD4-Tn
SRSF3	1.6248e-57	0.35664	0.576	0.6	4.01001e-53	C01-CD4-Tn
NANS	3.58658e-57	0.526354	0.139	0.098	8.85167e-53	C01-CD4-Tn
TXK	5.17223e-57	0.468545	0.167	0.123	1.27651e-52	C01-CD4-Tn
TCF7	1.39189e-56	0.434796	0.268	0.223	3.43518e-52	C01-CD4-Tn
EVI2A	1.11119e-55	0.478306	0.319	0.288	2.74241e-51	C01-CD4-Tn
LPAR6	9.72412e-53	0.47134	0.157	0.116	2.39991e-48	C01-CD4-Tn
FCMR	2.17488e-52	0.457981	0.273	0.236	5.3676e-48	C01-CD4-Tn
SERP1	1.9854e-50	0.312665	0.522	0.542	4.89998e-46	C01-CD4-Tn
SDCBP	1.58407e-46	0.38073	0.427	0.41	3.90948e-42	C01-CD4-Tn
LSM5	8.60381e-46	0.459163	0.303	0.28	2.12342e-41	C01-CD4-Tn
FBL	5.43704e-44	0.466379	0.252	0.221	1.34186e-39	C01-CD4-Tn
ARRDC2	1.54817e-42	0.432215	0.12	0.087	3.82089e-38	C01-CD4-Tn
C1orf228	3.73784e-42	0.435802	0.133	0.098	9.22499e-38	C01-CD4-Tn
NGFRAP1	1.07927e-41	0.385721	0.12	0.086	2.66365e-37	C01-CD4-Tn
DDIT4	9.03709e-41	0.36677	0.459	0.453	2.23035e-36	C01-CD4-Tn
EIF3K	1.42892e-40	0.272213	0.588	0.628	3.52656e-36	C01-CD4-Tn
LIMD2	1.81408e-40	0.291784	0.526	0.543	4.47714e-36	C01-CD4-Tn
SERINC5	2.72613e-38	0.417538	0.158	0.124	6.7281e-34	C01-CD4-Tn
AAK1	2.97523e-38	0.351342	0.412	0.411	7.34287e-34	C01-CD4-Tn
CCDC109B	5.42277e-38	0.395403	0.301	0.278	1.33834e-33	C01-CD4-Tn
PRKCA	1.48803e-36	0.395098	0.114	0.083	3.67246e-32	C01-CD4-Tn
VAMP2	9.70944e-36	0.310011	0.485	0.511	2.39629e-31	C01-CD4-Tn
EIF1AY	2.77493e-34	0.385111	0.116	0.086	6.84852e-30	C01-CD4-Tn
MAL	3.66761e-34	0.364196	0.181	0.148	9.05167e-30	C01-CD4-Tn
STK4	3.31482e-33	0.287047	0.502	0.524	8.18098e-29	C01-CD4-Tn
NUCB2	5.50518e-32	0.375431	0.218	0.188	1.35868e-27	C01-CD4-Tn
VPS37B	1.22267e-30	0.435222	0.19	0.162	3.01755e-26	C01-CD4-Tn
BEX2	1.98963e-30	0.362877	0.121	0.093	4.9104e-26	C01-CD4-Tn
LINC01550	2.71063e-30	0.396227	0.12	0.092	6.68983e-26	C01-CD4-Tn
ARID5A	3.26198e-30	0.407261	0.294	0.277	8.05056e-26	C01-CD4-Tn
EIF3M	3.42844e-30	0.394591	0.313	0.304	8.46139e-26	C01-CD4-Tn
C14orf2	5.85504e-28	0.280192	0.516	0.553	1.44502e-23	C01-CD4-Tn
EEF1G	1.80048e-27	0.393844	0.113	0.087	4.44358e-23	C01-CD4-Tn
BEX4	5.97295e-27	0.37781	0.137	0.111	1.47412e-22	C01-CD4-Tn
ATM	1.54853e-25	0.34858	0.289	0.273	3.82178e-21	C01-CD4-Tn
TMEM243	2.3653e-24	0.366042	0.293	0.282	5.83757e-20	C01-CD4-Tn
SELK	2.39502e-24	0.356436	0.485	0.519	5.91091e-20	C01-CD4-Tn
C19orf53	2.4282e-24	0.29298	0.45	0.48	5.9928e-20	C01-CD4-Tn
CHMP1B	2.95504e-24	0.414601	0.24	0.221	7.29305e-20	C01-CD4-Tn
ANP32B	5.3885e-24	0.316547	0.392	0.404	1.32988e-19	C01-CD4-Tn
CAMK4	1.36109e-23	0.370452	0.188	0.165	3.35917e-19	C01-CD4-Tn
ZNF331	3.38443e-23	0.345619	0.302	0.283	8.35278e-19	C01-CD4-Tn
EIF4B	5.34388e-22	0.314514	0.375	0.384	1.31887e-17	C01-CD4-Tn
DCXR	6.95806e-22	0.419136	0.222	0.206	1.71725e-17	C01-CD4-Tn
IL6ST	1.92097e-21	0.334342	0.201	0.179	4.74096e-17	C01-CD4-Tn
SH3YL1	3.67224e-21	0.360311	0.133	0.11	9.06309e-17	C01-CD4-Tn
NDUFS5	5.2759e-21	0.267729	0.49	0.532	1.30209e-16	C01-CD4-Tn
APBA2	4.55763e-20	0.311201	0.106	0.084	1.12482e-15	C01-CD4-Tn
CREM	4.99744e-20	0.29762	0.434	0.435	1.23337e-15	C01-CD4-Tn
CCND3	6.76777e-18	0.279909	0.416	0.44	1.67029e-13	C01-CD4-Tn
MT1H	2.0253e-17	0.473695	0.129	0.106	4.99845e-13	C01-CD4-Tn
FAM134B	8.86255e-16	0.306772	0.103	0.084	2.18728e-11	C01-CD4-Tn
MARCKSL1	1.1679e-15	0.327069	0.132	0.113	2.88237e-11	C01-CD4-Tn
CHMP7	1.31852e-15	0.335992	0.121	0.103	3.25411e-11	C01-CD4-Tn
SEC62	3.27334e-15	0.289358	0.382	0.405	8.07861e-11	C01-CD4-Tn
EPB41L4A-AS1	1.33965e-14	0.358065	0.172	0.158	3.30626e-10	C01-CD4-Tn
SVIP	2.106e-14	0.333143	0.264	0.26	5.19761e-10	C01-CD4-Tn
ABLIM1	1.08627e-12	0.301397	0.116	0.1	2.68091e-08	C01-CD4-Tn
FAM65B	1.32305e-12	0.305909	0.255	0.246	3.26529e-08	C01-CD4-Tn
HNRNPA0	2.12132e-12	0.273062	0.387	0.415	5.23541e-08	C01-CD4-Tn
ERP29	5.68639e-12	0.277418	0.399	0.433	1.4034e-07	C01-CD4-Tn
TSPYL1	1.07308e-11	0.316201	0.202	0.192	2.64837e-07	C01-CD4-Tn
MRPL1	2.47623e-11	0.340946	0.17	0.157	6.11134e-07	C01-CD4-Tn
NSMCE1	2.91128e-11	0.34053	0.153	0.141	7.18504e-07	C01-CD4-Tn
DDX18	3.12563e-11	0.308671	0.311	0.323	7.71406e-07	C01-CD4-Tn
METTL12	7.10099e-11	0.315057	0.115	0.101	1.75253e-06	C01-CD4-Tn
ZFAND1	6.71058e-10	0.313851	0.137	0.126	1.65617e-05	C01-CD4-Tn
IMPDH2	1.57448e-09	0.288984	0.104	0.092	3.88581e-05	C01-CD4-Tn
CDC37L1	1.64404e-09	0.297198	0.122	0.11	4.05749e-05	C01-CD4-Tn
PDE3B	4.82244e-09	0.264912	0.129	0.117	0.000119018	C01-CD4-Tn
EIF3D	6.44506e-09	0.289232	0.322	0.342	0.000159064	C01-CD4-Tn
NSMCE3	8.95434e-09	0.309898	0.183	0.175	0.000220993	C01-CD4-Tn
MT1F	1.17888e-08	0.347523	0.316	0.314	0.000290948	C01-CD4-Tn
NFE2L2	1.68043e-08	0.340868	0.239	0.241	0.000414731	C01-CD4-Tn
RNASET2	1.90893e-08	0.252703	0.34	0.359	0.000471123	C01-CD4-Tn
CCNG1	5.39186e-08	0.32231	0.15	0.142	0.00133071	C01-CD4-Tn
TATDN1	2.77892e-07	0.285776	0.139	0.131	0.00685837	C01-CD4-Tn
PRMT2	4.0003e-07	0.311678	0.26	0.269	0.00987273	C01-CD4-Tn
ICAM2	4.71718e-07	0.278881	0.166	0.16	0.011642	C01-CD4-Tn
CMTM7	7.76629e-07	0.305519	0.177	0.173	0.0191672	C01-CD4-Tn
APEX1	1.07216e-06	0.303212	0.183	0.181	0.0264608	C01-CD4-Tn
PPIL3	2.01911e-06	0.299339	0.115	0.108	0.0498316	C01-CD4-Tn
GZMK	0	3.25615	0.892	0.143	0	C08-CD8-Tem
CCL4	0	2.41179	0.846	0.331	0	C08-CD8-Tem
CCL4L2	0	2.36637	0.576	0.215	0	C08-CD8-Tem
CMC1	0	2.27801	0.523	0.146	0	C08-CD8-Tem
GZMA	0	2.18691	0.83	0.236	0	C08-CD8-Tem
CCL5	0	2.01438	0.951	0.356	0	C08-CD8-Tem
CST7	0	1.9107	0.796	0.26	0	C08-CD8-Tem
NKG7	0	1.7054	0.778	0.241	0	C08-CD8-Tem
TNFSF9	0	1.49764	0.244	0.055	0	C08-CD8-Tem
CCL3L3	0	1.42145	0.266	0.078	0	C08-CD8-Tem
ITM2C	0	1.40652	0.318	0.096	0	C08-CD8-Tem
GZMH	0	1.34885	0.426	0.147	0	C08-CD8-Tem
CCL3	0	1.34532	0.272	0.124	0	C08-CD8-Tem
KLRG1	0	1.34082	0.313	0.081	0	C08-CD8-Tem
IFNG	0	1.30814	0.275	0.099	0	C08-CD8-Tem
DUSP2	0	1.25861	0.732	0.465	0	C08-CD8-Tem
CD8A	0	1.23858	0.486	0.185	0	C08-CD8-Tem
APOBEC3G	0	1.20655	0.439	0.183	0	C08-CD8-Tem
HLA-DRB1	0	1.20439	0.579	0.262	0	C08-CD8-Tem
HLA-DPB1	0	1.18183	0.634	0.337	0	C08-CD8-Tem
XCL2	0	1.17926	0.262	0.079	0	C08-CD8-Tem
HLA-DRB5	0	1.17843	0.488	0.215	0	C08-CD8-Tem
CRTAM	0	1.17649	0.214	0.045	0	C08-CD8-Tem
LYAR	0	1.09272	0.33	0.125	0	C08-CD8-Tem
HLA-DPA1	0	1.07359	0.537	0.279	0	C08-CD8-Tem
SH2D1A	0	1.07085	0.391	0.17	0	C08-CD8-Tem
EOMES	0	1.06591	0.182	0.029	0	C08-CD8-Tem
TRGC2	0	1.02186	0.293	0.113	0	C08-CD8-Tem
HLA-DQA1	0	1.02054	0.282	0.098	0	C08-CD8-Tem
CD8B	0	1.01867	0.452	0.199	0	C08-CD8-Tem
CD74	0	1.01172	0.831	0.646	0	C08-CD8-Tem
HLA-DQA2	0	0.985355	0.263	0.087	0	C08-CD8-Tem
LINC00152	0	0.920689	0.329	0.154	0	C08-CD8-Tem
COTL1	0	0.899532	0.587	0.394	0	C08-CD8-Tem
SAMD3	0	0.893491	0.311	0.135	0	C08-CD8-Tem
HLA-DQB1	0	0.857455	0.306	0.144	0	C08-CD8-Tem
GZMM	0	0.851196	0.47	0.289	0	C08-CD8-Tem
PLEK	0	0.785715	0.164	0.044	0	C08-CD8-Tem
F2R	0	0.759726	0.136	0.033	0	C08-CD8-Tem
HCST	0	0.756747	0.822	0.645	0	C08-CD8-Tem
PLA2G16	0	0.741918	0.19	0.071	0	C08-CD8-Tem
AC131056.3	0	0.725534	0.105	0.015	0	C08-CD8-Tem
DTHD1	0	0.706603	0.109	0.021	0	C08-CD8-Tem
CD99	0	0.633674	0.641	0.463	0	C08-CD8-Tem
IL32	0	0.518012	0.867	0.757	0	C08-CD8-Tem
HLA-A	0	0.410796	0.977	0.957	0	C08-CD8-Tem
HLA-C	0	0.392797	0.986	0.968	0	C08-CD8-Tem
B2M	0	0.251205	1	1	0	C08-CD8-Tem
CYBA	9.7812e-297	0.526874	0.826	0.703	2.414e-292	C08-CD8-Tem
CTSC	7.51116e-283	0.708531	0.401	0.232	1.85375e-278	C08-CD8-Tem
HLA-B	4.98915e-273	0.422205	0.988	0.978	1.23132e-268	C08-CD8-Tem
HLA-DRA	1.54977e-262	0.778808	0.53	0.37	3.82482e-258	C08-CD8-Tem
LYST	1.93102e-247	0.805527	0.269	0.137	4.76575e-243	C08-CD8-Tem
CLIC1	5.45001e-239	0.561541	0.645	0.492	1.34506e-234	C08-CD8-Tem
PYHIN1	1.76987e-233	0.746544	0.29	0.155	4.36803e-229	C08-CD8-Tem
C12orf75	5.43497e-231	0.691862	0.287	0.152	1.34135e-226	C08-CD8-Tem
CTSW	5.96858e-222	0.580279	0.318	0.173	1.47305e-217	C08-CD8-Tem
CLEC2B	4.36306e-221	0.64294	0.502	0.347	1.0768e-216	C08-CD8-Tem
APMAP	4.02729e-219	0.707837	0.241	0.121	9.93934e-215	C08-CD8-Tem
ANXA2	3.20056e-218	0.697288	0.299	0.166	7.89898e-214	C08-CD8-Tem
CLDND1	5.88095e-217	0.833847	0.271	0.148	1.45142e-212	C08-CD8-Tem
ARPC5L	1.62202e-212	0.685407	0.332	0.197	4.00315e-208	C08-CD8-Tem
FABP5	1.25813e-198	0.63617	0.21	0.101	3.10506e-194	C08-CD8-Tem
PFN1	2.00527e-194	0.383282	0.931	0.9	4.949e-190	C08-CD8-Tem
SH3BGRL3	1.84357e-188	0.403036	0.854	0.774	4.54994e-184	C08-CD8-Tem
CXCR3	2.93711e-187	0.646559	0.205	0.101	7.2488e-183	C08-CD8-Tem
RARRES3	6.15346e-177	0.543282	0.575	0.45	1.51867e-172	C08-CD8-Tem
CD81	1.72619e-171	0.760469	0.261	0.151	4.26024e-167	C08-CD8-Tem
APOBEC3C	2.1028e-167	0.715633	0.238	0.132	5.18972e-163	C08-CD8-Tem
HLA-DMA	7.41919e-167	0.625609	0.253	0.143	1.83106e-162	C08-CD8-Tem
CXCR6	1.42523e-162	0.638083	0.145	0.064	3.51747e-158	C08-CD8-Tem
MATK	4.25871e-157	0.543672	0.147	0.066	1.05105e-152	C08-CD8-Tem
DUSP4	4.34056e-153	0.638623	0.237	0.133	1.07125e-148	C08-CD8-Tem
ITGB2	4.96044e-150	0.509159	0.513	0.39	1.22424e-145	C08-CD8-Tem
SLF1	1.44618e-147	0.538615	0.146	0.067	3.56918e-143	C08-CD8-Tem
PRF1	1.49283e-144	0.481763	0.238	0.134	3.68431e-140	C08-CD8-Tem
STOM	1.4248e-143	0.556095	0.179	0.092	3.51641e-139	C08-CD8-Tem
REEP5	4.19941e-142	0.558283	0.331	0.219	1.03641e-137	C08-CD8-Tem
LAG3	1.29978e-133	0.468394	0.195	0.105	3.20787e-129	C08-CD8-Tem
GLIPR2	1.18127e-131	0.560921	0.196	0.108	2.91538e-127	C08-CD8-Tem
PSMB9	4.23913e-131	0.474209	0.541	0.434	1.04622e-126	C08-CD8-Tem
MYO1F	1.06892e-128	0.535315	0.173	0.091	2.63811e-124	C08-CD8-Tem
ABI3	9.62964e-124	0.51696	0.163	0.085	2.3766e-119	C08-CD8-Tem
ZEB2	5.55483e-123	0.51595	0.122	0.056	1.37093e-118	C08-CD8-Tem
GYG1	8.03312e-122	0.516569	0.14	0.069	1.98258e-117	C08-CD8-Tem
ARAP2	2.98356e-119	0.590046	0.196	0.112	7.36344e-115	C08-CD8-Tem
CD2	1.68589e-116	0.336634	0.767	0.69	4.16078e-112	C08-CD8-Tem
GSTP1	2.36759e-113	0.481177	0.35	0.245	5.84321e-109	C08-CD8-Tem
CFL1	3.05698e-111	0.305304	0.868	0.839	7.54462e-107	C08-CD8-Tem
IDH2	9.27515e-110	0.521103	0.219	0.134	2.28911e-105	C08-CD8-Tem
IFNGR1	6.68613e-108	0.576982	0.204	0.122	1.65014e-103	C08-CD8-Tem
SRSF7	1.1003e-105	0.440282	0.686	0.62	2.71553e-101	C08-CD8-Tem
CHST12	8.23132e-105	0.481444	0.199	0.118	2.03149e-100	C08-CD8-Tem
GUK1	1.82117e-102	0.427052	0.514	0.421	4.49465e-98	C08-CD8-Tem
RUNX3	9.83497e-99	0.487851	0.273	0.184	2.42727e-94	C08-CD8-Tem
RGS1	3.84584e-98	0.344868	0.64	0.527	9.49153e-94	C08-CD8-Tem
OAZ1	1.20645e-96	0.259632	0.83	0.781	2.97752e-92	C08-CD8-Tem
MYL12B	1.66373e-96	0.33594	0.709	0.642	4.10608e-92	C08-CD8-Tem
PPP1R14B	2.10406e-88	0.601139	0.128	0.069	5.19282e-84	C08-CD8-Tem
ADGRE5	2.85304e-87	0.448377	0.339	0.248	7.0413e-83	C08-CD8-Tem
OASL	9.86477e-87	0.436271	0.126	0.067	2.43462e-82	C08-CD8-Tem
IKZF3	1.77002e-86	0.497119	0.24	0.161	4.36842e-82	C08-CD8-Tem
LGALS1	1.39651e-85	0.381921	0.377	0.278	3.44659e-81	C08-CD8-Tem
PDCD1	6.43543e-85	0.462499	0.176	0.106	1.58826e-80	C08-CD8-Tem
STK17A	1.17097e-84	0.365841	0.569	0.486	2.88995e-80	C08-CD8-Tem
NAA50	2.20237e-83	0.467501	0.175	0.107	5.43544e-79	C08-CD8-Tem
MAP3K8	1.3294e-82	0.447831	0.106	0.054	3.28096e-78	C08-CD8-Tem
PIP4K2A	6.40676e-81	0.469586	0.306	0.223	1.58119e-76	C08-CD8-Tem
ITM2A	9.50748e-81	0.326237	0.588	0.499	2.34645e-76	C08-CD8-Tem
DNAJC1	9.17671e-80	0.464822	0.185	0.116	2.26481e-75	C08-CD8-Tem
CKLF	9.55044e-80	0.355901	0.438	0.344	2.35705e-75	C08-CD8-Tem
HERPUD1	1.08605e-78	0.446043	0.39	0.302	2.68036e-74	C08-CD8-Tem
C5orf56	3.55652e-78	0.432201	0.177	0.109	8.77748e-74	C08-CD8-Tem
LCP1	4.01249e-78	0.393993	0.485	0.397	9.90283e-74	C08-CD8-Tem
TUBA4A	9.23066e-78	0.465508	0.465	0.387	2.27813e-73	C08-CD8-Tem
RAB27A	1.76819e-77	0.444959	0.198	0.128	4.36389e-73	C08-CD8-Tem
PARP8	9.26533e-77	0.42428	0.239	0.163	2.28668e-72	C08-CD8-Tem
AC092580.4	9.33116e-76	0.286798	0.216	0.138	2.30293e-71	C08-CD8-Tem
HSPB11	1.80169e-72	0.423834	0.213	0.143	4.44658e-68	C08-CD8-Tem
PTPRC	2.95306e-71	0.280906	0.807	0.75	7.28816e-67	C08-CD8-Tem
AP3S1	2.08439e-70	0.40674	0.233	0.16	5.14428e-66	C08-CD8-Tem
WIPF1	5.29053e-70	0.40592	0.364	0.286	1.3057e-65	C08-CD8-Tem
PPP1R18	2.54609e-69	0.421145	0.298	0.222	6.28376e-65	C08-CD8-Tem
PPP2R5C	5.10836e-65	0.384804	0.437	0.361	1.26074e-60	C08-CD8-Tem
SYNE1	3.68971e-64	0.449551	0.176	0.115	9.1062e-60	C08-CD8-Tem
ANXA5	7.58193e-64	0.424804	0.238	0.17	1.87122e-59	C08-CD8-Tem
MIR4435-2HG	1.3895e-63	0.358218	0.125	0.073	3.4293e-59	C08-CD8-Tem
TBCD	8.77021e-62	0.363823	0.1	0.055	2.16449e-57	C08-CD8-Tem
PTP4A2	2.37137e-61	0.42196	0.341	0.269	5.85254e-57	C08-CD8-Tem
CORO1A	2.8005e-61	0.270006	0.751	0.718	6.91165e-57	C08-CD8-Tem
FYN	1.38733e-60	0.383243	0.378	0.305	3.42394e-56	C08-CD8-Tem
MRPL10	2.01728e-60	0.386542	0.126	0.075	4.97864e-56	C08-CD8-Tem
C9orf142	9.06918e-60	0.370437	0.383	0.309	2.23827e-55	C08-CD8-Tem
CD63	6.87259e-59	0.312412	0.308	0.231	1.69615e-54	C08-CD8-Tem
UBL5	7.41373e-58	0.270649	0.665	0.615	1.82971e-53	C08-CD8-Tem
PTTG1	1.65547e-55	0.383204	0.159	0.105	4.08571e-51	C08-CD8-Tem
HN1	2.2798e-55	0.382852	0.247	0.183	5.62653e-51	C08-CD8-Tem
TOX	2.24168e-54	0.344577	0.134	0.083	5.53247e-50	C08-CD8-Tem
SLC9A3R1	9.5403e-54	0.374895	0.201	0.141	2.35455e-49	C08-CD8-Tem
LSP1	2.62021e-53	0.326567	0.457	0.387	6.46669e-49	C08-CD8-Tem
PSTPIP1	2.01262e-52	0.379425	0.174	0.119	4.96715e-48	C08-CD8-Tem
MFSD10	1.36583e-51	0.372692	0.175	0.12	3.37086e-47	C08-CD8-Tem
TRG-AS1	5.20216e-51	0.365909	0.122	0.075	1.28389e-46	C08-CD8-Tem
JMJD6	1.10186e-48	0.405201	0.169	0.117	2.71938e-44	C08-CD8-Tem
PPP1CA	2.39053e-48	0.352874	0.327	0.263	5.89982e-44	C08-CD8-Tem
AKNA	3.58216e-47	0.38726	0.241	0.183	8.84077e-43	C08-CD8-Tem
PSME1	1.78964e-46	0.279026	0.604	0.557	4.41683e-42	C08-CD8-Tem
NEK7	3.27257e-45	0.361623	0.129	0.084	8.07669e-41	C08-CD8-Tem
ITGAL	4.91265e-44	0.37704	0.172	0.122	1.21244e-39	C08-CD8-Tem
CD84	2.31837e-43	0.368476	0.18	0.129	5.72174e-39	C08-CD8-Tem
SLAMF6	5.58692e-43	0.324244	0.134	0.089	1.37885e-38	C08-CD8-Tem
PLP2	2.49541e-42	0.319277	0.351	0.291	6.15867e-38	C08-CD8-Tem
NFATC2	2.73751e-42	0.354438	0.11	0.07	6.75618e-38	C08-CD8-Tem
IFI27L2	4.88028e-42	0.333666	0.254	0.197	1.20445e-37	C08-CD8-Tem
TPST2	4.88203e-42	0.306078	0.14	0.095	1.20489e-37	C08-CD8-Tem
CFLAR	3.72015e-41	0.301518	0.328	0.268	9.18133e-37	C08-CD8-Tem
GIMAP4	3.77664e-41	0.29553	0.382	0.318	9.32075e-37	C08-CD8-Tem
RNF213	6.78308e-41	0.305303	0.4	0.34	1.67406e-36	C08-CD8-Tem
THEMIS	1.16545e-40	0.333204	0.175	0.125	2.87632e-36	C08-CD8-Tem
SRRT	2.78677e-40	0.334386	0.119	0.079	6.87776e-36	C08-CD8-Tem
IER2	1.20764e-39	0.315654	0.493	0.437	2.98046e-35	C08-CD8-Tem
NEU1	3.1525e-39	0.368665	0.13	0.087	7.78036e-35	C08-CD8-Tem
GABARAPL2	8.37141e-39	0.329564	0.36	0.306	2.06606e-34	C08-CD8-Tem
BTN3A1	1.59915e-38	0.329836	0.131	0.089	3.94671e-34	C08-CD8-Tem
TC2N	2.86761e-38	0.332013	0.218	0.166	7.07725e-34	C08-CD8-Tem
KLRD1	3.59464e-38	0.322342	0.134	0.09	8.87157e-34	C08-CD8-Tem
B3GNT2	5.215e-38	0.359788	0.127	0.086	1.28706e-33	C08-CD8-Tem
CTSD	8.52221e-38	0.310525	0.283	0.227	2.10328e-33	C08-CD8-Tem
TMEM109	1.47558e-37	0.317688	0.148	0.104	3.64173e-33	C08-CD8-Tem
SIT1	6.08102e-37	0.321313	0.268	0.215	1.50079e-32	C08-CD8-Tem
TMEM50A	6.75356e-37	0.282585	0.375	0.319	1.66678e-32	C08-CD8-Tem
ARHGAP25	1.88176e-36	0.308364	0.136	0.095	4.64418e-32	C08-CD8-Tem
CD27	5.11058e-36	0.265202	0.45	0.395	1.26129e-31	C08-CD8-Tem
ID2	1.06071e-35	0.277609	0.384	0.324	2.61784e-31	C08-CD8-Tem
KIAA1551	2.44941e-35	0.292171	0.386	0.328	6.04513e-31	C08-CD8-Tem
OPTN	1.54868e-34	0.320972	0.208	0.16	3.82214e-30	C08-CD8-Tem
HNRNPLL	2.6965e-34	0.324284	0.112	0.075	6.65496e-30	C08-CD8-Tem
PSMA7	4.2477e-34	0.250753	0.529	0.482	1.04833e-29	C08-CD8-Tem
PTPN7	5.77189e-34	0.330355	0.242	0.193	1.4245e-29	C08-CD8-Tem
AHNAK	2.03522e-33	0.330191	0.226	0.177	5.02293e-29	C08-CD8-Tem
MIB2	4.28862e-33	0.277187	0.107	0.071	1.05843e-28	C08-CD8-Tem
IL10RA	9.9309e-33	0.330733	0.227	0.18	2.45095e-28	C08-CD8-Tem
NELFCD	1.02195e-32	0.286984	0.125	0.087	2.52217e-28	C08-CD8-Tem
DRAP1	1.05215e-32	0.266822	0.403	0.35	2.5967e-28	C08-CD8-Tem
ACTN4	4.08168e-32	0.317334	0.17	0.127	1.00736e-27	C08-CD8-Tem
MYO1G	9.58306e-32	0.317254	0.145	0.105	2.3651e-27	C08-CD8-Tem
UBE2S	1.67455e-31	0.350928	0.141	0.102	4.13279e-27	C08-CD8-Tem
TSEN54	1.90456e-31	0.2834	0.132	0.093	4.70045e-27	C08-CD8-Tem
SLC7A5	7.3045e-31	0.310826	0.1	0.067	1.80275e-26	C08-CD8-Tem
ALOX5AP	4.79575e-30	0.299563	0.356	0.306	1.18359e-25	C08-CD8-Tem
TERF2IP	6.84101e-30	0.283132	0.371	0.324	1.68836e-25	C08-CD8-Tem
TAP1	8.5906e-30	0.29976	0.261	0.215	2.12016e-25	C08-CD8-Tem
RNF19A	8.93154e-30	0.291434	0.251	0.203	2.2043e-25	C08-CD8-Tem
PRKCH	3.55801e-29	0.289956	0.263	0.216	8.78118e-25	C08-CD8-Tem
PSENEN	5.17376e-29	0.282753	0.147	0.108	1.27688e-24	C08-CD8-Tem
PTMS	5.91146e-29	0.292615	0.139	0.101	1.45895e-24	C08-CD8-Tem
TAPBP	1.31926e-28	0.271561	0.332	0.285	3.25593e-24	C08-CD8-Tem
CDK2AP2	3.11815e-28	0.307832	0.2	0.158	7.69559e-24	C08-CD8-Tem
UTRN	1.03188e-27	0.32375	0.185	0.144	2.54669e-23	C08-CD8-Tem
IL2RB	1.79764e-27	0.274897	0.164	0.125	4.43657e-23	C08-CD8-Tem
TAGAP	2.27823e-27	0.267705	0.331	0.282	5.62267e-23	C08-CD8-Tem
PITPNC1	4.86535e-27	0.281196	0.162	0.123	1.20077e-22	C08-CD8-Tem
ATP5EP2	5.31283e-27	0.325007	0.179	0.138	1.31121e-22	C08-CD8-Tem
ZYX	9.18491e-27	0.277126	0.149	0.112	2.26684e-22	C08-CD8-Tem
RASAL3	1.06984e-26	0.280802	0.239	0.195	2.64037e-22	C08-CD8-Tem
PSME2	1.77365e-26	0.251748	0.408	0.365	4.37736e-22	C08-CD8-Tem
EMB	3.1115e-26	0.252736	0.285	0.24	7.67919e-22	C08-CD8-Tem
ZBTB38	3.91416e-26	0.305915	0.167	0.129	9.66014e-22	C08-CD8-Tem
NIN	7.27827e-26	0.284283	0.121	0.087	1.79628e-21	C08-CD8-Tem
PDLIM2	2.06383e-25	0.265733	0.192	0.151	5.09352e-21	C08-CD8-Tem
MS4A1	5.0377e-25	0.280547	0.101	0.071	1.24331e-20	C08-CD8-Tem
MAPK1	8.85342e-25	0.256112	0.119	0.087	2.18502e-20	C08-CD8-Tem
GNG2	1.49059e-24	0.267816	0.254	0.212	3.67878e-20	C08-CD8-Tem
CAPN2	2.27069e-24	0.258354	0.178	0.139	5.60406e-20	C08-CD8-Tem
MXD4	4.39939e-23	0.311221	0.131	0.099	1.08577e-18	C08-CD8-Tem
FLNA	4.59395e-23	0.25696	0.193	0.155	1.13379e-18	C08-CD8-Tem
SURF4	6.03823e-23	0.279978	0.151	0.117	1.49023e-18	C08-CD8-Tem
FKBP2	9.06467e-23	0.275434	0.183	0.146	2.23716e-18	C08-CD8-Tem
PIK3R1	1.39008e-22	0.31762	0.273	0.234	3.43071e-18	C08-CD8-Tem
BAX	2.96112e-22	0.279636	0.32	0.28	7.30804e-18	C08-CD8-Tem
PYCARD	4.22544e-22	0.258736	0.169	0.134	1.04284e-17	C08-CD8-Tem
PTPN22	4.36956e-22	0.263572	0.208	0.17	1.07841e-17	C08-CD8-Tem
UBE2A	1.24772e-21	0.252995	0.189	0.153	3.07937e-17	C08-CD8-Tem
CTD-3252C9.4	2.50196e-21	0.273788	0.1	0.072	6.17483e-17	C08-CD8-Tem
SERTAD1	4.97912e-21	0.279835	0.177	0.142	1.22885e-16	C08-CD8-Tem
WNK1	5.72609e-21	0.28328	0.19	0.154	1.4132e-16	C08-CD8-Tem
KDELR2	1.61884e-20	0.258715	0.168	0.134	3.99529e-16	C08-CD8-Tem
CDC42EP3	5.21361e-20	0.254388	0.152	0.12	1.28672e-15	C08-CD8-Tem
ITGA4	8.56976e-20	0.278824	0.183	0.149	2.11502e-15	C08-CD8-Tem
CMC2	1.81634e-19	0.263417	0.205	0.17	4.48273e-15	C08-CD8-Tem
GALM	4.18154e-19	0.270251	0.126	0.097	1.032e-14	C08-CD8-Tem
FAM46C	1.10422e-18	0.293035	0.159	0.128	2.72521e-14	C08-CD8-Tem
TUBB4B	6.90694e-18	0.26504	0.191	0.158	1.70463e-13	C08-CD8-Tem
STK10	2.87009e-17	0.251428	0.145	0.116	7.08339e-13	C08-CD8-Tem
MBP	6.01359e-17	0.25461	0.236	0.202	1.48415e-12	C08-CD8-Tem
HSPA6	5.05717e-16	0.39042	0.186	0.155	1.24811e-11	C08-CD8-Tem
IFRD1	9.89936e-16	0.340851	0.191	0.162	2.44316e-11	C08-CD8-Tem
HSPA1A	8.56658e-14	0.395354	0.369	0.347	2.11423e-09	C08-CD8-Tem
DNAJB1	3.01523e-11	0.265802	0.579	0.565	7.44158e-07	C08-CD8-Tem
AREG	0	1.22558	0.461	0.199	0	C02-CD4-Tm
MT1G	0	1.17177	0.506	0.303	0	C02-CD4-Tm
HSPA1B	0	1.14104	0.588	0.308	0	C02-CD4-Tm
DNAJB1	0	1.12675	0.818	0.537	0	C02-CD4-Tm
NR4A1	0	1.06281	0.359	0.158	0	C02-CD4-Tm
BTG2	0	1.05806	0.678	0.414	0	C02-CD4-Tm
FOS	0	1.039	0.875	0.639	0	C02-CD4-Tm
MT1X	0	1.01293	0.722	0.563	0	C02-CD4-Tm
MT2A	0	0.956036	0.783	0.687	0	C02-CD4-Tm
CD69	0	0.947263	0.895	0.751	0	C02-CD4-Tm
NR4A2	0	0.938703	0.5	0.282	0	C02-CD4-Tm
FOSB	0	0.936716	0.523	0.325	0	C02-CD4-Tm
JUN	0	0.926147	0.71	0.512	0	C02-CD4-Tm
SOCS3	0	0.917416	0.402	0.196	0	C02-CD4-Tm
MT1E	0	0.90139	0.611	0.415	0	C02-CD4-Tm
DNAJA1	0	0.854147	0.622	0.435	0	C02-CD4-Tm
YPEL5	0	0.848087	0.723	0.514	0	C02-CD4-Tm
HSPE1	0	0.840212	0.741	0.566	0	C02-CD4-Tm
GPR183	0	0.829272	0.713	0.47	0	C02-CD4-Tm
HSP90AA1	0	0.825961	0.866	0.732	0	C02-CD4-Tm
JUNB	0	0.809425	0.959	0.815	0	C02-CD4-Tm
HSPA1A	0	0.803537	0.539	0.328	0	C02-CD4-Tm
HSPH1	0	0.79498	0.473	0.278	0	C02-CD4-Tm
PPP1R15A	0	0.790862	0.56	0.357	0	C02-CD4-Tm
DUSP1	0	0.789337	0.903	0.727	0	C02-CD4-Tm
CCR7	0	0.680009	0.618	0.377	0	C02-CD4-Tm
HSPA8	0	0.658477	0.873	0.789	0	C02-CD4-Tm
PABPC1	0	0.582477	0.931	0.826	0	C02-CD4-Tm
HSP90AB1	1.54384e-307	0.654642	0.774	0.638	3.81019e-303	C02-CD4-Tm
ZNF331	1.70506e-306	0.809637	0.459	0.267	4.20808e-302	C02-CD4-Tm
UBB	2.29738e-306	0.610576	0.872	0.804	5.66995e-302	C02-CD4-Tm
SLC30A1	5.25007e-302	0.869141	0.36	0.183	1.29572e-297	C02-CD4-Tm
GADD45B	2.24006e-277	0.914956	0.453	0.279	5.52848e-273	C02-CD4-Tm
RGCC	2.82974e-276	0.713481	0.705	0.534	6.98379e-272	C02-CD4-Tm
CXCR4	2.49445e-262	0.420404	0.936	0.85	6.15629e-258	C02-CD4-Tm
TSC22D3	1.1282e-256	0.474671	0.925	0.863	2.78439e-252	C02-CD4-Tm
DNAJB4	7.75314e-256	0.795052	0.227	0.098	1.91347e-251	C02-CD4-Tm
EIF3E	9.22333e-256	0.468612	0.824	0.7	2.27632e-251	C02-CD4-Tm
EIF1	1.06767e-247	0.319426	0.992	0.985	2.63502e-243	C02-CD4-Tm
H3F3B	1.78981e-246	0.409021	0.972	0.949	4.41725e-242	C02-CD4-Tm
CD55	5.19127e-236	0.670878	0.394	0.225	1.2812e-231	C02-CD4-Tm
CSRNP1	5.58454e-236	0.735161	0.31	0.163	1.37827e-231	C02-CD4-Tm
SC5D	7.43991e-236	0.679462	0.334	0.175	1.83617e-231	C02-CD4-Tm
HSPA6	3.12012e-235	1.11864	0.286	0.144	7.70046e-231	C02-CD4-Tm
SDCBP	2.29712e-223	0.683385	0.558	0.396	5.66928e-219	C02-CD4-Tm
KLF2	3.39448e-222	0.65328	0.599	0.42	8.37759e-218	C02-CD4-Tm
SLC2A3	1.06782e-208	0.70549	0.405	0.253	2.63538e-204	C02-CD4-Tm
SARAF	4.15238e-207	0.335891	0.919	0.869	1.02481e-202	C02-CD4-Tm
UBA52	1.57605e-199	0.274209	0.981	0.959	3.8897e-195	C02-CD4-Tm
GLTSCR2	3.39203e-198	0.411772	0.8	0.692	8.37152e-194	C02-CD4-Tm
LEF1	2.07318e-195	0.542357	0.408	0.245	5.11662e-191	C02-CD4-Tm
PTP4A1	4.89673e-194	0.626477	0.402	0.25	1.20851e-189	C02-CD4-Tm
RGS2	9.32305e-187	0.652857	0.466	0.309	2.30093e-182	C02-CD4-Tm
PLAC8	7.41546e-184	0.561207	0.402	0.246	1.83014e-179	C02-CD4-Tm
EGR1	9.94464e-182	0.886726	0.191	0.089	2.45434e-177	C02-CD4-Tm
FTH1	4.83049e-181	0.412624	0.98	0.967	1.19216e-176	C02-CD4-Tm
MRPL18	2.67139e-173	0.732858	0.337	0.21	6.59299e-169	C02-CD4-Tm
CACYBP	1.37132e-168	0.621207	0.45	0.316	3.38441e-164	C02-CD4-Tm
EEF2	8.26917e-162	0.365053	0.813	0.728	2.04083e-157	C02-CD4-Tm
SOD2	1.95579e-160	0.723536	0.275	0.157	4.82689e-156	C02-CD4-Tm
SCML1	6.91231e-159	0.515127	0.144	0.06	1.70596e-154	C02-CD4-Tm
CHRM3-AS2	1.68483e-156	0.551632	0.228	0.118	4.15815e-152	C02-CD4-Tm
MT1H	1.13002e-152	1.12153	0.199	0.1	2.78889e-148	C02-CD4-Tm
C1orf162	2.24587e-152	0.556193	0.26	0.143	5.5428e-148	C02-CD4-Tm
SELL	2.27057e-152	0.441827	0.529	0.37	5.60376e-148	C02-CD4-Tm
HSPD1	2.73627e-150	0.567687	0.468	0.341	6.75312e-146	C02-CD4-Tm
DEDD2	6.49412e-145	0.591369	0.271	0.159	1.60275e-140	C02-CD4-Tm
SELK	4.50896e-144	0.50686	0.611	0.501	1.11281e-139	C02-CD4-Tm
BCAS2	5.40599e-144	0.630717	0.387	0.264	1.3342e-139	C02-CD4-Tm
LDHB	2.3158e-136	0.339575	0.764	0.651	5.71538e-132	C02-CD4-Tm
CHMP1B	8.02015e-136	0.603106	0.331	0.212	1.97937e-131	C02-CD4-Tm
IER2	3.49472e-133	0.639903	0.546	0.432	8.62497e-129	C02-CD4-Tm
SERTAD1	1.46084e-131	0.60749	0.236	0.135	3.60535e-127	C02-CD4-Tm
MYADM	6.80106e-131	0.575567	0.309	0.193	1.6785e-126	C02-CD4-Tm
RNF138	1.46401e-130	0.52531	0.26	0.151	3.61317e-126	C02-CD4-Tm
SGK1	1.92056e-129	0.673005	0.176	0.089	4.73994e-125	C02-CD4-Tm
GPR18	2.23648e-127	0.547671	0.181	0.092	5.51963e-123	C02-CD4-Tm
RP1-313I6.12	4.47363e-127	0.523782	0.122	0.053	1.10409e-122	C02-CD4-Tm
OSER1	6.27033e-127	0.555179	0.241	0.14	1.54752e-122	C02-CD4-Tm
LYPD3	1.05453e-124	0.432488	0.109	0.044	2.60258e-120	C02-CD4-Tm
ANXA1	6.65959e-123	0.606365	0.649	0.538	1.64359e-118	C02-CD4-Tm
SNHG8	2.32942e-122	0.435567	0.571	0.452	5.749e-118	C02-CD4-Tm
TRAT1	1.47104e-121	0.482684	0.431	0.303	3.63052e-117	C02-CD4-Tm
SATB1	1.47353e-121	0.478797	0.248	0.144	3.63667e-117	C02-CD4-Tm
RASGEF1B	4.28566e-119	0.579614	0.187	0.1	1.0577e-114	C02-CD4-Tm
ZFP36	2.19443e-117	0.359656	0.728	0.616	5.41586e-113	C02-CD4-Tm
C6orf48	2.8568e-117	0.43061	0.489	0.361	7.05058e-113	C02-CD4-Tm
DDIT3	6.02513e-117	0.56624	0.232	0.137	1.487e-112	C02-CD4-Tm
UQCRB	9.96388e-116	0.280766	0.884	0.834	2.45909e-111	C02-CD4-Tm
CREM	3.48082e-115	0.45298	0.543	0.422	8.59067e-111	C02-CD4-Tm
CD40LG	3.96576e-114	0.580887	0.247	0.149	9.78751e-110	C02-CD4-Tm
HSPB1	1.38579e-112	0.529789	0.489	0.376	3.42013e-108	C02-CD4-Tm
DNAJB9	2.82484e-111	0.521396	0.293	0.188	6.9717e-107	C02-CD4-Tm
MT1F	1.55991e-110	0.678984	0.412	0.303	3.84987e-106	C02-CD4-Tm
NANS	1.85715e-110	0.5362	0.18	0.097	4.58345e-106	C02-CD4-Tm
ZBTB16	3.40925e-110	0.406075	0.102	0.043	8.41402e-106	C02-CD4-Tm
ZFAND2A	4.52466e-110	0.617527	0.2	0.115	1.11669e-105	C02-CD4-Tm
NKRF	8.95657e-109	0.400202	0.1	0.042	2.21048e-104	C02-CD4-Tm
TNFAIP3	3.99359e-108	0.393392	0.569	0.45	9.85617e-104	C02-CD4-Tm
NDFIP1	1.38797e-107	0.451615	0.536	0.442	3.42552e-103	C02-CD4-Tm
GCNT4	3.40215e-105	0.459581	0.132	0.063	8.39651e-101	C02-CD4-Tm
VPS37B	9.16362e-105	0.48639	0.256	0.157	2.26158e-100	C02-CD4-Tm
NAF1	2.41777e-103	0.470278	0.116	0.054	5.96705e-99	C02-CD4-Tm
CITED2	7.8112e-102	0.607282	0.346	0.242	1.92781e-97	C02-CD4-Tm
DNAJA4	1.24299e-98	0.431869	0.11	0.051	3.06771e-94	C02-CD4-Tm
PPP1CB	3.53038e-98	0.439671	0.514	0.406	8.71298e-94	C02-CD4-Tm
FKBP4	5.68047e-96	0.486395	0.197	0.116	1.40194e-91	C02-CD4-Tm
TSHZ2	3.1725e-95	0.49581	0.176	0.099	7.82974e-91	C02-CD4-Tm
SNAPC1	3.96679e-95	0.452459	0.142	0.073	9.79003e-91	C02-CD4-Tm
PRMT9	8.82215e-94	0.52494	0.176	0.1	2.17731e-89	C02-CD4-Tm
LEPROTL1	3.77725e-93	0.296238	0.707	0.62	9.32225e-89	C02-CD4-Tm
MT1M	5.44983e-93	0.898571	0.166	0.092	1.34502e-88	C02-CD4-Tm
NOSIP	8.6246e-93	0.396039	0.431	0.321	2.12855e-88	C02-CD4-Tm
FHIT	1.4067e-90	0.384536	0.103	0.047	3.47173e-86	C02-CD4-Tm
RGS16	1.16926e-86	0.67922	0.135	0.071	2.88574e-82	C02-CD4-Tm
UBC	6.99339e-84	0.320265	0.855	0.82	1.72597e-79	C02-CD4-Tm
TSPYL1	1.16615e-83	0.461442	0.275	0.184	2.87806e-79	C02-CD4-Tm
ZC3HAV1	8.4564e-82	0.452352	0.419	0.325	2.08704e-77	C02-CD4-Tm
RASGRP2	2.34374e-78	0.38288	0.281	0.19	5.78436e-74	C02-CD4-Tm
EIF4A2	1.13429e-76	0.297351	0.705	0.642	2.79943e-72	C02-CD4-Tm
SERINC5	6.52332e-74	0.407603	0.197	0.122	1.60996e-69	C02-CD4-Tm
NFKBID	7.42502e-74	0.492132	0.122	0.066	1.83249e-69	C02-CD4-Tm
ARRDC3	8.82085e-72	0.422401	0.335	0.245	2.17699e-67	C02-CD4-Tm
MYC	1.76638e-71	0.528933	0.127	0.07	4.35942e-67	C02-CD4-Tm
PTGER4	3.1285e-71	0.421045	0.347	0.258	7.72114e-67	C02-CD4-Tm
TRABD2A	1.02264e-70	0.361455	0.162	0.096	2.52387e-66	C02-CD4-Tm
SBDS	8.49456e-70	0.381425	0.388	0.3	2.09646e-65	C02-CD4-Tm
SRSF3	7.6594e-69	0.343259	0.644	0.59	1.89034e-64	C02-CD4-Tm
PPP1R2	3.41633e-68	0.358206	0.531	0.451	8.43149e-64	C02-CD4-Tm
KLF3	3.68443e-68	0.385291	0.219	0.143	9.09317e-64	C02-CD4-Tm
TMEM123	5.97216e-67	0.315971	0.467	0.372	1.47393e-62	C02-CD4-Tm
TSPYL2	1.05538e-66	0.422312	0.288	0.207	2.60467e-62	C02-CD4-Tm
FAM53C	6.94922e-66	0.398847	0.112	0.06	1.71507e-61	C02-CD4-Tm
ZFAS1	2.00343e-65	0.263043	0.662	0.586	4.94446e-61	C02-CD4-Tm
SOD1	1.34033e-64	0.317295	0.693	0.647	3.30794e-60	C02-CD4-Tm
PNRC1	4.33684e-62	0.30063	0.668	0.606	1.07033e-57	C02-CD4-Tm
ANKRD37	7.27453e-62	0.368756	0.14	0.083	1.79535e-57	C02-CD4-Tm
EIF3L	2.35159e-61	0.311848	0.504	0.422	5.80372e-57	C02-CD4-Tm
ELF1	5.89194e-60	0.33129	0.558	0.486	1.45413e-55	C02-CD4-Tm
BIRC3	1.07273e-59	0.346329	0.431	0.343	2.64749e-55	C02-CD4-Tm
AIF1	1.73469e-59	0.353547	0.181	0.115	4.28121e-55	C02-CD4-Tm
DNAJB6	3.4144e-59	0.360847	0.456	0.378	8.42674e-55	C02-CD4-Tm
TCF7	1.81262e-58	0.354983	0.304	0.223	4.47353e-54	C02-CD4-Tm
APBA2	2.31119e-58	0.335197	0.139	0.083	5.70401e-54	C02-CD4-Tm
TAGAP	1.17647e-57	0.42756	0.355	0.28	2.90352e-53	C02-CD4-Tm
FOXP1	1.21294e-57	0.323993	0.401	0.316	2.99355e-53	C02-CD4-Tm
BAG3	1.71045e-57	0.36533	0.126	0.074	4.22138e-53	C02-CD4-Tm
ARL4A	4.78816e-57	0.418413	0.249	0.178	1.18172e-52	C02-CD4-Tm
TUBA1A	1.67319e-56	0.40955	0.374	0.299	4.12943e-52	C02-CD4-Tm
WDR74	2.2707e-56	0.390266	0.242	0.169	5.60408e-52	C02-CD4-Tm
NAP1L1	2.52503e-55	0.252111	0.643	0.575	6.23178e-51	C02-CD4-Tm
IRS2	2.62522e-55	0.323359	0.11	0.062	6.47905e-51	C02-CD4-Tm
RP11-51J9.5	5.56741e-55	0.410036	0.197	0.133	1.37404e-50	C02-CD4-Tm
SYAP1	8.9655e-55	0.402972	0.281	0.208	2.21268e-50	C02-CD4-Tm
SERP1	5.8979e-51	0.271422	0.589	0.532	1.4556e-46	C02-CD4-Tm
SNHG25	8.67325e-51	0.29861	0.368	0.285	2.14056e-46	C02-CD4-Tm
PLK3	9.92402e-51	0.371333	0.201	0.139	2.44925e-46	C02-CD4-Tm
NFKBIA	1.05895e-50	0.312927	0.587	0.514	2.6135e-46	C02-CD4-Tm
THUMPD3-AS1	2.91692e-50	0.383951	0.25	0.183	7.19896e-46	C02-CD4-Tm
TOB1	5.53437e-50	0.346013	0.346	0.27	1.36588e-45	C02-CD4-Tm
MARCKSL1	2.00551e-49	0.375527	0.168	0.111	4.9496e-45	C02-CD4-Tm
ACTN1	4.66366e-49	0.279985	0.137	0.084	1.15099e-44	C02-CD4-Tm
KLF6	2.38775e-48	0.365348	0.672	0.614	5.89297e-44	C02-CD4-Tm
HNRNPA0	2.24093e-47	0.309007	0.47	0.403	5.53062e-43	C02-CD4-Tm
ICOS	2.83393e-47	0.355794	0.3	0.231	6.99414e-43	C02-CD4-Tm
CCNL1	2.91279e-47	0.331603	0.436	0.371	7.18876e-43	C02-CD4-Tm
CYCS	1.2487e-46	0.364464	0.477	0.417	3.08179e-42	C02-CD4-Tm
RNASET2	4.92334e-46	0.30291	0.419	0.349	1.21508e-41	C02-CD4-Tm
PIK3IP1	7.03867e-46	0.261447	0.525	0.454	1.73714e-41	C02-CD4-Tm
RSL24D1	1.03371e-45	0.258498	0.537	0.472	2.55119e-41	C02-CD4-Tm
IFRD1	1.67009e-45	0.350228	0.221	0.159	4.12179e-41	C02-CD4-Tm
LDLRAP1	2.37345e-45	0.315005	0.215	0.151	5.85767e-41	C02-CD4-Tm
KDM6B	6.92802e-45	0.345597	0.149	0.098	1.70983e-40	C02-CD4-Tm
PELI1	1.18616e-44	0.322179	0.129	0.081	2.92743e-40	C02-CD4-Tm
IDI1	3.29454e-44	0.372805	0.313	0.248	8.13092e-40	C02-CD4-Tm
DDIT4	1.85991e-43	0.369974	0.509	0.447	4.59026e-39	C02-CD4-Tm
CCDC109B	1.52879e-42	0.29359	0.344	0.275	3.77305e-38	C02-CD4-Tm
RBMX	2.41044e-40	0.312045	0.417	0.354	5.94897e-36	C02-CD4-Tm
CKS2	2.51871e-39	0.327881	0.209	0.154	6.21618e-35	C02-CD4-Tm
MCL1	4.43473e-39	0.300216	0.507	0.455	1.09449e-34	C02-CD4-Tm
CAMK4	5.24517e-39	0.291476	0.221	0.163	1.29451e-34	C02-CD4-Tm
TXK	8.49142e-39	0.276014	0.18	0.126	2.09568e-34	C02-CD4-Tm
EIF2S3	2.44824e-38	0.287827	0.36	0.296	6.04226e-34	C02-CD4-Tm
FCMR	2.47257e-38	0.278674	0.301	0.236	6.1023e-34	C02-CD4-Tm
CNBP	2.78924e-38	0.253156	0.571	0.531	6.88384e-34	C02-CD4-Tm
FAM177A1	6.79717e-38	0.269118	0.402	0.334	1.67754e-33	C02-CD4-Tm
ATP1A1	7.30023e-38	0.329887	0.296	0.235	1.8017e-33	C02-CD4-Tm
BCL2A1	1.07615e-37	0.327083	0.146	0.099	2.65594e-33	C02-CD4-Tm
IL6ST	2.45803e-37	0.257254	0.237	0.177	6.06643e-33	C02-CD4-Tm
ARID5A	1.68892e-36	0.286532	0.336	0.273	4.16824e-32	C02-CD4-Tm
ALG13	2.15638e-36	0.345558	0.2	0.148	5.32196e-32	C02-CD4-Tm
CLK1	3.93212e-36	0.284545	0.418	0.358	9.70448e-32	C02-CD4-Tm
NFE2L2	6.97487e-36	0.298865	0.294	0.234	1.7214e-31	C02-CD4-Tm
HIST1H2AC	8.44531e-36	0.293727	0.136	0.091	2.0843e-31	C02-CD4-Tm
ARRDC2	2.44212e-35	0.279337	0.133	0.088	6.02714e-31	C02-CD4-Tm
BEX2	4.91565e-35	0.278897	0.139	0.094	1.21318e-30	C02-CD4-Tm
ST3GAL1	1.24814e-34	0.268421	0.164	0.115	3.0804e-30	C02-CD4-Tm
AP3M2	5.85255e-34	0.310772	0.127	0.086	1.44441e-29	C02-CD4-Tm
SH3YL1	1.23755e-33	0.2622	0.156	0.109	3.05428e-29	C02-CD4-Tm
NFKBIZ	1.24308e-33	0.304982	0.166	0.119	3.06793e-29	C02-CD4-Tm
FAM133B	3.62943e-33	0.279355	0.327	0.269	8.95744e-29	C02-CD4-Tm
TRA2B	8.37594e-33	0.293516	0.382	0.328	2.06718e-28	C02-CD4-Tm
NFATC1	1.31508e-32	0.271969	0.123	0.083	3.24562e-28	C02-CD4-Tm
EVI2A	3.01787e-32	0.273937	0.347	0.288	7.44811e-28	C02-CD4-Tm
NEU1	8.62406e-32	0.382514	0.127	0.088	2.12842e-27	C02-CD4-Tm
FAM134B	9.06624e-32	0.262865	0.124	0.084	2.23755e-27	C02-CD4-Tm
LPAR6	2.79979e-31	0.32673	0.164	0.119	6.90989e-27	C02-CD4-Tm
ISCA1	5.10485e-30	0.278643	0.181	0.134	1.25988e-25	C02-CD4-Tm
AHSA1	5.14113e-30	0.325146	0.216	0.169	1.26883e-25	C02-CD4-Tm
NXF1	3.03232e-29	0.2769	0.114	0.078	7.48376e-25	C02-CD4-Tm
TCP1	4.94645e-29	0.305895	0.25	0.202	1.22078e-24	C02-CD4-Tm
DDX18	3.03031e-28	0.273433	0.365	0.315	7.47881e-24	C02-CD4-Tm
RBMS1	5.68243e-27	0.279282	0.223	0.175	1.40242e-22	C02-CD4-Tm
HBP1	3.61259e-26	0.258462	0.189	0.145	8.91587e-22	C02-CD4-Tm
EIF5	1.16046e-25	0.274821	0.356	0.309	2.86402e-21	C02-CD4-Tm
SKIL	1.59886e-25	0.261067	0.211	0.165	3.94598e-21	C02-CD4-Tm
ZFAND5	6.70277e-25	0.255982	0.237	0.191	1.65424e-20	C02-CD4-Tm
STAT3	1.89001e-24	0.26721	0.311	0.265	4.66455e-20	C02-CD4-Tm
IRF1	2.23374e-24	0.299559	0.328	0.282	5.51286e-20	C02-CD4-Tm
MTRNR2L8	9.37204e-24	0.260044	0.105	0.073	2.31302e-19	C02-CD4-Tm
TUBB4B	8.01531e-23	0.340509	0.197	0.158	1.97818e-18	C02-CD4-Tm
SNHG9	1.64643e-21	0.295073	0.205	0.165	4.06339e-17	C02-CD4-Tm
SIAH2	1.91292e-21	0.264963	0.172	0.134	4.72109e-17	C02-CD4-Tm
EIF4A1	8.39882e-21	0.2566	0.216	0.176	2.07283e-16	C02-CD4-Tm
MYLIP	3.65498e-20	0.255884	0.118	0.087	9.02048e-16	C02-CD4-Tm
HAX1	6.06506e-19	0.259164	0.296	0.258	1.49686e-14	C02-CD4-Tm
GTF2B	9.78517e-19	0.266601	0.204	0.168	2.41498e-14	C02-CD4-Tm
DDX21	4.60332e-18	0.250385	0.269	0.231	1.1361e-13	C02-CD4-Tm
GNLY	0	3.99155	0.631	0.09	0	C09-CD8-Temra
FGFBP2	0	3.59676	0.734	0.013	0	C09-CD8-Temra
NKG7	0	3.04808	0.988	0.274	0	C09-CD8-Temra
GZMH	0	2.89323	0.898	0.148	0	C09-CD8-Temra
KLRD1	0	2.68586	0.64	0.071	0	C09-CD8-Temra
GZMB	0	2.50923	0.724	0.114	0	C09-CD8-Temra
PRF1	0	2.33163	0.701	0.122	0	C09-CD8-Temra
FCGR3A	0	2.11814	0.371	0.011	0	C09-CD8-Temra
PLEK	0	2.06181	0.487	0.039	0	C09-CD8-Temra
EFHD2	0	2.02568	0.532	0.093	0	C09-CD8-Temra
CX3CR1	0	2.00632	0.365	0.005	0	C09-CD8-Temra
TRGC2	0	1.90528	0.565	0.115	0	C09-CD8-Temra
CST7	0	1.83223	0.901	0.298	0	C09-CD8-Temra
CTSW	0	1.80275	0.69	0.168	0	C09-CD8-Temra
KLRG1	0	1.74728	0.533	0.09	0	C09-CD8-Temra
SPON2	0	1.73588	0.398	0.066	0	C09-CD8-Temra
ZEB2	0	1.64166	0.41	0.049	0	C09-CD8-Temra
C12orf75	0	1.61431	0.589	0.149	0	C09-CD8-Temra
C1orf21	0	1.57322	0.326	0.011	0	C09-CD8-Temra
GZMA	0	1.54173	0.9	0.28	0	C09-CD8-Temra
ADGRG1	0	1.5005	0.319	0.023	0	C09-CD8-Temra
CCL4	0	1.495	0.905	0.369	0	C09-CD8-Temra
CCL5	0	1.48683	0.992	0.401	0	C09-CD8-Temra
FLNA	0	1.46654	0.505	0.144	0	C09-CD8-Temra
ITGB1	0	1.45745	0.657	0.279	0	C09-CD8-Temra
PTGDS	0	1.43015	0.116	0.012	0	C09-CD8-Temra
HOPX	0	1.39952	0.476	0.104	0	C09-CD8-Temra
TYROBP	0	1.35202	0.202	0.045	0	C09-CD8-Temra
S100A4	0	1.32089	0.976	0.667	0	C09-CD8-Temra
MYBL1	0	1.2986	0.27	0.034	0	C09-CD8-Temra
FCRL6	0	1.2663	0.252	0.016	0	C09-CD8-Temra
SAMD3	0	1.26027	0.474	0.142	0	C09-CD8-Temra
SYNE1	0	1.23981	0.375	0.111	0	C09-CD8-Temra
S1PR5	0	1.23898	0.222	0.004	0	C09-CD8-Temra
LGALS1	0	1.2259	0.677	0.273	0	C09-CD8-Temra
TBX21	0	1.20887	0.263	0.029	0	C09-CD8-Temra
PRSS23	0	1.20555	0.214	0.005	0	C09-CD8-Temra
KLRF1	0	1.19134	0.171	0.008	0	C09-CD8-Temra
ABHD17A	0	1.1732	0.424	0.146	0	C09-CD8-Temra
MATK	0	1.09297	0.32	0.065	0	C09-CD8-Temra
AHNAK	0	1.08988	0.448	0.171	0	C09-CD8-Temra
GZMM	0	1.07733	0.656	0.295	0	C09-CD8-Temra
TGFBR3	0	1.06358	0.201	0.017	0	C09-CD8-Temra
MYO1F	0	1.05085	0.336	0.091	0	C09-CD8-Temra
LYAR	0	1.02367	0.42	0.137	0	C09-CD8-Temra
TTC38	0	1.0189	0.189	0.015	0	C09-CD8-Temra
CLIC3	0	1.00891	0.265	0.073	0	C09-CD8-Temra
PYHIN1	0	1.00684	0.435	0.16	0	C09-CD8-Temra
EMP3	0	0.999574	0.764	0.438	0	C09-CD8-Temra
S100A6	0	0.97306	0.952	0.705	0	C09-CD8-Temra
ITGB2	0	0.972521	0.714	0.391	0	C09-CD8-Temra
SH3BP5	0	0.956418	0.282	0.068	0	C09-CD8-Temra
S100A10	0	0.954778	0.828	0.519	0	C09-CD8-Temra
CD99	0	0.913814	0.807	0.47	0	C09-CD8-Temra
FGR	0	0.911493	0.159	0.008	0	C09-CD8-Temra
SH3BGRL3	0	0.910903	0.968	0.775	0	C09-CD8-Temra
HCST	0	0.887716	0.914	0.655	0	C09-CD8-Temra
ADRB2	0	0.849907	0.175	0.021	0	C09-CD8-Temra
CD300A	0	0.848625	0.168	0.021	0	C09-CD8-Temra
PTGER2	0	0.834655	0.25	0.064	0	C09-CD8-Temra
VCL	0	0.82188	0.158	0.02	0	C09-CD8-Temra
CEP78	0	0.789994	0.168	0.03	0	C09-CD8-Temra
PTGDR	0	0.729671	0.15	0.024	0	C09-CD8-Temra
ITGAM	0	0.721367	0.11	0.004	0	C09-CD8-Temra
ASCL2	0	0.709695	0.11	0.005	0	C09-CD8-Temra
USP28	0	0.683884	0.137	0.022	0	C09-CD8-Temra
TSPAN2	0	0.639267	0.106	0.009	0	C09-CD8-Temra
HLA-C	0	0.584609	0.997	0.969	0	C09-CD8-Temra
B2M	0	0.343023	1	1	0	C09-CD8-Temra
CD81	6.06632e-301	1.01423	0.406	0.153	1.49717e-296	C09-CD8-Temra
LITAF	5.95903e-299	0.891056	0.668	0.345	1.47069e-294	C09-CD8-Temra
SYNE2	1.11965e-295	1.09348	0.513	0.235	2.7633e-291	C09-CD8-Temra
ARL4C	1.40269e-283	1.03795	0.629	0.341	3.46184e-279	C09-CD8-Temra
PATL2	5.16487e-280	0.759908	0.166	0.035	1.27469e-275	C09-CD8-Temra
TPST2	5.94692e-280	0.892666	0.291	0.091	1.4677e-275	C09-CD8-Temra
ITGAL	2.2008e-277	0.93383	0.34	0.119	5.43158e-273	C09-CD8-Temra
CYBA	1.7163e-276	0.740451	0.909	0.709	4.23582e-272	C09-CD8-Temra
TGFB1	4.28814e-269	0.92526	0.41	0.163	1.05831e-264	C09-CD8-Temra
DSTN	2.10659e-268	0.922105	0.465	0.198	5.19906e-264	C09-CD8-Temra
CTSC	1.25986e-261	0.807788	0.527	0.24	3.10932e-257	C09-CD8-Temra
CD8A	2.07274e-259	0.908041	0.48	0.209	5.11552e-255	C09-CD8-Temra
LAIR2	6.90878e-259	0.904616	0.372	0.141	1.70509e-254	C09-CD8-Temra
LCP1	5.17962e-257	0.916826	0.673	0.396	1.27833e-252	C09-CD8-Temra
SSBP3	3.55413e-254	0.658716	0.154	0.032	8.7716e-250	C09-CD8-Temra
BIN2	3.40186e-251	0.877731	0.492	0.228	8.39578e-247	C09-CD8-Temra
CALM1	3.24102e-249	0.790198	0.901	0.751	7.99884e-245	C09-CD8-Temra
HLA-DPB1	2.68985e-243	0.757365	0.666	0.359	6.63856e-239	C09-CD8-Temra
MYO1G	2.43318e-237	0.825984	0.293	0.102	6.00509e-233	C09-CD8-Temra
APMAP	5.29565e-230	0.785159	0.337	0.127	1.30697e-225	C09-CD8-Temra
RUNX3	3.90291e-229	0.847308	0.424	0.185	9.63239e-225	C09-CD8-Temra
GSTP1	9.19768e-229	0.81293	0.51	0.246	2.26999e-224	C09-CD8-Temra
PRR5L	3.575e-228	0.545688	0.11	0.019	8.8231e-224	C09-CD8-Temra
METRNL	4.11388e-226	0.747143	0.163	0.039	1.01531e-221	C09-CD8-Temra
ARPC2	3.74774e-222	0.685979	0.858	0.643	9.24943e-218	C09-CD8-Temra
SLAMF7	4.53097e-222	0.580304	0.125	0.025	1.11824e-217	C09-CD8-Temra
ANXA1	4.73483e-222	0.44388	0.856	0.536	1.16856e-217	C09-CD8-Temra
CLIC1	3.2374e-221	0.696459	0.783	0.498	7.9899e-217	C09-CD8-Temra
MTSS1	2.74375e-220	0.563592	0.113	0.021	6.77157e-216	C09-CD8-Temra
MBP	4.13059e-218	0.832932	0.434	0.196	1.01943e-213	C09-CD8-Temra
CHST12	6.75218e-217	0.771078	0.317	0.119	1.66644e-212	C09-CD8-Temra
TRG-AS1	1.05657e-215	0.815367	0.234	0.074	2.60762e-211	C09-CD8-Temra
AC092580.4	1.44137e-214	0.666888	0.354	0.138	3.5573e-210	C09-CD8-Temra
APOBEC3G	1.25485e-211	0.71058	0.45	0.203	3.09698e-207	C09-CD8-Temra
LPCAT1	6.3736e-211	0.620867	0.142	0.032	1.573e-206	C09-CD8-Temra
SPN	5.17024e-209	0.785621	0.337	0.134	1.27601e-204	C09-CD8-Temra
PTP4A2	1.56947e-204	0.830482	0.518	0.267	3.87345e-200	C09-CD8-Temra
MSN	1.27706e-199	0.86753	0.538	0.293	3.15178e-195	C09-CD8-Temra
RAB29	2.87624e-198	0.689935	0.223	0.071	7.09855e-194	C09-CD8-Temra
ABI3	7.22327e-194	0.724453	0.251	0.088	1.7827e-189	C09-CD8-Temra
PTPN4	1.05016e-192	0.728506	0.302	0.117	2.59179e-188	C09-CD8-Temra
MYL12A	6.39437e-192	0.544936	0.958	0.848	1.57813e-187	C09-CD8-Temra
TLN1	8.33275e-192	0.856075	0.347	0.15	2.05652e-187	C09-CD8-Temra
ARPC5L	2.93564e-187	0.739588	0.428	0.203	7.24515e-183	C09-CD8-Temra
IFITM2	9.6601e-187	0.74032	0.774	0.547	2.38411e-182	C09-CD8-Temra
RASSF1	2.47051e-185	0.685112	0.23	0.078	6.09722e-181	C09-CD8-Temra
RAP1B	1.23685e-183	0.756253	0.561	0.315	3.05254e-179	C09-CD8-Temra
ANXA2	2.55309e-183	0.760478	0.384	0.173	6.30102e-179	C09-CD8-Temra
CD3G	2.94821e-181	0.628943	0.807	0.562	7.27619e-177	C09-CD8-Temra
PPP2R2B	2.53955e-179	0.56693	0.141	0.036	6.26761e-175	C09-CD8-Temra
ACTN4	2.82555e-178	0.749716	0.304	0.125	6.97347e-174	C09-CD8-Temra
PFN1	9.30648e-178	0.495457	0.971	0.901	2.29684e-173	C09-CD8-Temra
CD63	1.74537e-177	0.632196	0.468	0.23	4.30757e-173	C09-CD8-Temra
IER2	5.81961e-177	0.698108	0.677	0.434	1.43628e-172	C09-CD8-Temra
IQGAP2	1.85457e-176	0.744802	0.3	0.122	4.57707e-172	C09-CD8-Temra
HLA-DRB1	1.76268e-173	0.531909	0.554	0.288	4.3503e-169	C09-CD8-Temra
CAST	1.13703e-170	0.758611	0.436	0.218	2.80618e-166	C09-CD8-Temra
SLC9A3R1	6.20165e-170	0.721535	0.326	0.141	1.53057e-165	C09-CD8-Temra
GTF3C1	8.64883e-170	0.65094	0.128	0.032	2.13453e-165	C09-CD8-Temra
LLGL2	2.95895e-168	0.482707	0.104	0.022	7.30269e-164	C09-CD8-Temra
MIDN	1.31212e-164	0.690968	0.272	0.108	3.23831e-160	C09-CD8-Temra
HLA-B	2.19241e-164	0.356303	0.997	0.978	5.41086e-160	C09-CD8-Temra
ADGRE5	3.52419e-164	0.710121	0.475	0.249	8.6977e-160	C09-CD8-Temra
ITGA4	7.47872e-161	0.751523	0.328	0.146	1.84575e-156	C09-CD8-Temra
CMC1	1.52387e-157	1.06585	0.37	0.183	3.7609e-153	C09-CD8-Temra
TRGC1	3.26127e-157	0.77748	0.14	0.039	8.04882e-153	C09-CD8-Temra
ADAM8	2.5622e-155	0.588893	0.157	0.047	6.3235e-151	C09-CD8-Temra
DBI	2.41334e-152	0.64065	0.592	0.352	5.95613e-148	C09-CD8-Temra
IGF2R	8.0636e-149	0.591356	0.158	0.049	1.9901e-144	C09-CD8-Temra
PPP2R5C	3.90503e-148	0.646484	0.597	0.36	9.63762e-144	C09-CD8-Temra
XCL2	7.6737e-148	0.541612	0.245	0.095	1.89387e-143	C09-CD8-Temra
CAP1	8.96835e-147	0.659878	0.57	0.346	2.21339e-142	C09-CD8-Temra
NCR3	3.07504e-146	0.589632	0.137	0.039	7.58919e-142	C09-CD8-Temra
HSP90B1	6.79767e-146	0.708566	0.485	0.274	1.67767e-141	C09-CD8-Temra
MTPN	2.48074e-144	0.680034	0.298	0.132	6.12248e-140	C09-CD8-Temra
GNG2	1.94823e-143	0.678377	0.405	0.208	4.80823e-139	C09-CD8-Temra
TRDC	4.04129e-143	1.05165	0.113	0.029	9.9739e-139	C09-CD8-Temra
STK38	3.61811e-142	0.595789	0.214	0.08	8.9295e-138	C09-CD8-Temra
GPR65	1.07055e-141	0.631321	0.372	0.182	2.64212e-137	C09-CD8-Temra
ZNF683	4.79624e-139	0.596299	0.147	0.045	1.18371e-134	C09-CD8-Temra
HLA-DRB5	5.52247e-139	0.540698	0.454	0.238	1.36294e-134	C09-CD8-Temra
STOM	1.14946e-138	0.612662	0.24	0.096	2.83686e-134	C09-CD8-Temra
CD8B	1.92061e-138	0.6387	0.426	0.221	4.74007e-134	C09-CD8-Temra
GNAI2	2.69592e-138	0.690237	0.427	0.228	6.65353e-134	C09-CD8-Temra
C5orf56	4.14732e-138	0.640803	0.262	0.111	1.02356e-133	C09-CD8-Temra
C9orf142	1.27074e-137	0.631401	0.53	0.308	3.13618e-133	C09-CD8-Temra
SSBP4	1.8499e-136	0.62072	0.239	0.096	4.56556e-132	C09-CD8-Temra
RNF213	5.19141e-136	0.591681	0.562	0.338	1.28124e-131	C09-CD8-Temra
MAPK1	3.20275e-135	0.620274	0.219	0.085	7.90439e-131	C09-CD8-Temra
AES	5.08708e-134	0.593126	0.659	0.44	1.25549e-129	C09-CD8-Temra
PTPRC	6.39596e-134	0.550838	0.873	0.752	1.57852e-129	C09-CD8-Temra
FAM65B	3.7761e-131	0.633196	0.441	0.24	9.31942e-127	C09-CD8-Temra
HIVEP3	1.15946e-130	0.472278	0.105	0.027	2.86156e-126	C09-CD8-Temra
YWHAQ	8.05857e-130	0.600869	0.519	0.303	1.98885e-125	C09-CD8-Temra
S100A11	6.9862e-126	0.505657	0.703	0.457	1.72419e-121	C09-CD8-Temra
MACF1	1.2737e-125	0.688764	0.339	0.169	3.14349e-121	C09-CD8-Temra
CCL4L2	7.96046e-125	0.692211	0.438	0.249	1.96464e-120	C09-CD8-Temra
DNAJC1	2.9336e-124	0.595002	0.265	0.118	7.24012e-120	C09-CD8-Temra
TGFBR1	2.44839e-123	0.46969	0.107	0.029	6.04262e-119	C09-CD8-Temra
XBP1	2.1e-122	0.59859	0.422	0.227	5.18279e-118	C09-CD8-Temra
ANXA4	2.60294e-122	0.481641	0.118	0.034	6.42406e-118	C09-CD8-Temra
CDC42EP3	4.03917e-122	0.574669	0.264	0.118	9.96867e-118	C09-CD8-Temra
KLF13	1.24435e-121	0.640254	0.305	0.147	3.07106e-117	C09-CD8-Temra
GLUL	2.45896e-121	0.548344	0.183	0.068	6.0687e-117	C09-CD8-Temra
DHRS7	1.08376e-120	0.597686	0.431	0.24	2.67472e-116	C09-CD8-Temra
BHLHE40	4.83193e-120	0.618356	0.218	0.09	1.19252e-115	C09-CD8-Temra
CFL1	5.77274e-120	0.402825	0.946	0.838	1.42471e-115	C09-CD8-Temra
TCF25	1.27021e-119	0.623262	0.454	0.259	3.13488e-115	C09-CD8-Temra
PTPRE	2.61072e-119	0.564371	0.192	0.074	6.44326e-115	C09-CD8-Temra
PLEKHF1	3.78127e-119	0.547138	0.189	0.072	9.33218e-115	C09-CD8-Temra
GNPTAB	6.46433e-118	0.596113	0.204	0.082	1.5954e-113	C09-CD8-Temra
MYL12B	1.69199e-116	0.475566	0.828	0.642	4.17583e-112	C09-CD8-Temra
CAPNS1	5.05264e-116	0.538609	0.212	0.087	1.24699e-111	C09-CD8-Temra
ATP2B4	6.24431e-116	0.530514	0.173	0.064	1.5411e-111	C09-CD8-Temra
TFDP2	2.36651e-115	0.515135	0.155	0.054	5.84054e-111	C09-CD8-Temra
RAB37	8.19717e-113	0.480289	0.124	0.039	2.02306e-108	C09-CD8-Temra
PPP1R18	2.74554e-112	0.560057	0.406	0.223	6.77599e-108	C09-CD8-Temra
CD320	7.50263e-111	0.572247	0.212	0.089	1.85165e-106	C09-CD8-Temra
AGTPBP1	8.56174e-111	0.448412	0.111	0.033	2.11304e-106	C09-CD8-Temra
CLEC2B	4.85406e-110	0.4708	0.578	0.356	1.19798e-105	C09-CD8-Temra
HLA-DPA1	7.963e-109	0.438665	0.516	0.3	1.96527e-104	C09-CD8-Temra
BTN3A2	1.15933e-108	0.596052	0.34	0.178	2.86123e-104	C09-CD8-Temra
CDKN2D	5.82935e-108	0.532501	0.216	0.092	1.43868e-103	C09-CD8-Temra
PRR5	3.13155e-107	0.499121	0.154	0.056	7.72867e-103	C09-CD8-Temra
TSPAN32	1.40101e-106	0.521756	0.156	0.057	3.4577e-102	C09-CD8-Temra
PRKCB	7.76991e-106	0.532816	0.234	0.104	1.91761e-101	C09-CD8-Temra
RARRES3	1.43109e-105	0.512976	0.661	0.456	3.53193e-101	C09-CD8-Temra
SELPLG	5.35878e-105	0.537089	0.237	0.106	1.32255e-100	C09-CD8-Temra
STK10	8.66526e-105	0.544802	0.248	0.114	2.13859e-100	C09-CD8-Temra
RORA	8.74184e-105	0.515794	0.367	0.193	2.15749e-100	C09-CD8-Temra
DIAPH1	1.10533e-104	0.580641	0.261	0.123	2.72796e-100	C09-CD8-Temra
EOMES	9.35357e-104	0.476482	0.13	0.044	2.30846e-99	C09-CD8-Temra
ITGB7	3.45201e-101	0.511722	0.23	0.103	8.51957e-97	C09-CD8-Temra
PIP4K2A	5.14011e-101	0.520681	0.403	0.225	1.26858e-96	C09-CD8-Temra
PLAC8	3.89965e-100	0.518379	0.446	0.254	9.62433e-96	C09-CD8-Temra
PXN	3.43821e-98	0.454594	0.155	0.059	8.48549e-94	C09-CD8-Temra
TPM3	1.16884e-97	0.521234	0.632	0.44	2.8847e-93	C09-CD8-Temra
UTRN	2.13711e-96	0.56556	0.283	0.143	5.27438e-92	C09-CD8-Temra
F2R	1.30408e-95	0.439482	0.124	0.042	3.21847e-91	C09-CD8-Temra
GLIPR2	1.61726e-95	0.523512	0.24	0.113	3.99139e-91	C09-CD8-Temra
AKNA	1.68476e-95	0.526149	0.34	0.183	4.15798e-91	C09-CD8-Temra
RRBP1	7.16542e-95	0.434768	0.122	0.042	1.76842e-90	C09-CD8-Temra
CCL3	2.29848e-94	0.662685	0.273	0.136	5.67264e-90	C09-CD8-Temra
UPP1	3.40641e-94	0.534164	0.232	0.108	8.40703e-90	C09-CD8-Temra
KLRB1	3.58123e-94	0.614792	0.409	0.245	8.83847e-90	C09-CD8-Temra
MIAT	4.33026e-94	0.413665	0.115	0.038	1.06871e-89	C09-CD8-Temra
CAPN2	9.76745e-94	0.513706	0.275	0.138	2.41061e-89	C09-CD8-Temra
ORAI1	1.37986e-93	0.521166	0.255	0.124	3.40549e-89	C09-CD8-Temra
C11orf21	1.37338e-92	0.402041	0.105	0.033	3.38949e-88	C09-CD8-Temra
2022-09-07	3.54358e-91	0.471807	0.671	0.485	8.74554e-87	C09-CD8-Temra
ACTB	1.88281e-90	0.334902	0.994	0.981	4.64678e-86	C09-CD8-Temra
SYTL3	1.22996e-88	0.456356	0.328	0.175	3.03555e-84	C09-CD8-Temra
ZBTB7A	2.76561e-88	0.486351	0.167	0.069	6.82553e-84	C09-CD8-Temra
LINC00152	2.09506e-86	0.417356	0.319	0.169	5.17061e-82	C09-CD8-Temra
MYL6	1.43496e-84	0.328181	0.92	0.791	3.54147e-80	C09-CD8-Temra
TES	1.3517e-83	0.4522	0.247	0.122	3.33599e-79	C09-CD8-Temra
SUN2	1.35213e-83	0.500436	0.351	0.2	3.33707e-79	C09-CD8-Temra
DGKD	4.33202e-83	0.405073	0.111	0.039	1.06914e-78	C09-CD8-Temra
KLF3	4.64177e-83	0.480713	0.281	0.145	1.14559e-78	C09-CD8-Temra
ID2	4.84473e-82	0.540994	0.498	0.324	1.19568e-77	C09-CD8-Temra
ACTG1	1.26862e-81	0.365558	0.923	0.835	3.13094e-77	C09-CD8-Temra
CALR	2.80991e-81	0.519204	0.52	0.349	6.93487e-77	C09-CD8-Temra
PREX1	1.44155e-80	0.474411	0.173	0.076	3.55774e-76	C09-CD8-Temra
PPIA	1.61832e-80	0.36105	0.884	0.762	3.994e-76	C09-CD8-Temra
IQGAP1	3.56019e-80	0.504149	0.373	0.221	8.78655e-76	C09-CD8-Temra
MXD4	4.95392e-80	0.506259	0.207	0.099	1.22263e-75	C09-CD8-Temra
RAB27A	1.19981e-79	0.458667	0.255	0.131	2.96114e-75	C09-CD8-Temra
ARPC5	3.87066e-79	0.481824	0.573	0.396	9.5528e-75	C09-CD8-Temra
NDUFB7	9.72705e-79	0.476557	0.391	0.236	2.40064e-74	C09-CD8-Temra
SRPK2	1.0681e-78	0.432886	0.239	0.119	2.63607e-74	C09-CD8-Temra
PSMB9	2.12252e-78	0.431271	0.625	0.439	5.23837e-74	C09-CD8-Temra
RNF166	3.11052e-78	0.499396	0.272	0.145	7.67676e-74	C09-CD8-Temra
TRAPPC10	4.1283e-78	0.485234	0.175	0.079	1.01887e-73	C09-CD8-Temra
TNFRSF1A	6.62674e-78	0.403969	0.127	0.049	1.63548e-73	C09-CD8-Temra
DOK2	1.01269e-77	0.442816	0.393	0.236	2.49933e-73	C09-CD8-Temra
KIF21A	1.8253e-77	0.410207	0.115	0.042	4.50483e-73	C09-CD8-Temra
PLA2G16	2.50825e-77	0.448391	0.179	0.081	6.19036e-73	C09-CD8-Temra
GUK1	8.83542e-77	0.403667	0.61	0.424	2.18058e-72	C09-CD8-Temra
ACAA2	1.34145e-76	0.433163	0.16	0.069	3.31069e-72	C09-CD8-Temra
FASLG	3.43852e-76	0.371204	0.102	0.035	8.48626e-72	C09-CD8-Temra
FAM49B	1.11647e-75	0.473164	0.472	0.307	2.75544e-71	C09-CD8-Temra
DIP2A	2.16118e-75	0.453099	0.214	0.105	5.3338e-71	C09-CD8-Temra
ARHGAP26	3.61737e-75	0.371832	0.104	0.037	8.92767e-71	C09-CD8-Temra
CCDC107	4.66062e-74	0.461635	0.329	0.19	1.15024e-69	C09-CD8-Temra
IFNG	9.45988e-74	0.286957	0.231	0.115	2.3347e-69	C09-CD8-Temra
AKAP13	1.91614e-73	0.465716	0.449	0.288	4.72902e-69	C09-CD8-Temra
ARAP2	2.68776e-73	0.437502	0.231	0.117	6.6334e-69	C09-CD8-Temra
AGTRAP	3.97127e-73	0.437928	0.182	0.084	9.80109e-69	C09-CD8-Temra
UBE2F	6.8899e-73	0.384957	0.16	0.07	1.70043e-68	C09-CD8-Temra
SCP2	2.27841e-72	0.447688	0.404	0.248	5.62312e-68	C09-CD8-Temra
RAPGEF1	3.93781e-72	0.401823	0.117	0.045	9.71851e-68	C09-CD8-Temra
ARL8A	6.00101e-71	0.357816	0.105	0.038	1.48105e-66	C09-CD8-Temra
SYTL2	6.34344e-71	0.388037	0.108	0.04	1.56556e-66	C09-CD8-Temra
NDUFB2	4.16713e-70	0.404866	0.585	0.407	1.02845e-65	C09-CD8-Temra
RGS19	4.31382e-70	0.423839	0.249	0.132	1.06465e-65	C09-CD8-Temra
RASA3	1.27246e-69	0.422617	0.161	0.072	3.14043e-65	C09-CD8-Temra
LRRFIP1	1.51405e-69	0.469412	0.471	0.315	3.73669e-65	C09-CD8-Temra
SRRM2	2.14213e-69	0.450947	0.483	0.321	5.28678e-65	C09-CD8-Temra
HIST1H1E	1.54667e-68	0.416493	0.126	0.051	3.81718e-64	C09-CD8-Temra
FBXW5	3.83964e-68	0.445948	0.224	0.116	9.47624e-64	C09-CD8-Temra
PRDM1	7.6869e-68	0.401415	0.27	0.147	1.89713e-63	C09-CD8-Temra
PPP1CA	1.30595e-67	0.432342	0.417	0.265	3.2231e-63	C09-CD8-Temra
PPP2R5A	1.49963e-67	0.404415	0.159	0.072	3.70108e-63	C09-CD8-Temra
NFATC2	3.72989e-67	0.387595	0.158	0.071	9.20537e-63	C09-CD8-Temra
SIRT2	2.79689e-66	0.385558	0.143	0.062	6.90272e-62	C09-CD8-Temra
TNFRSF1B	4.92644e-66	0.349557	0.326	0.188	1.21585e-61	C09-CD8-Temra
PTPN18	5.54606e-66	0.361714	0.13	0.054	1.36877e-61	C09-CD8-Temra
FTL	5.89403e-66	0.26062	0.965	0.898	1.45465e-61	C09-CD8-Temra
TPM4	7.82406e-66	0.530336	0.331	0.201	1.93098e-61	C09-CD8-Temra
OSTF1	1.27254e-65	0.409318	0.429	0.274	3.14062e-61	C09-CD8-Temra
STARD3NL	6.024e-65	0.428371	0.135	0.058	1.48672e-60	C09-CD8-Temra
ACTR3	7.6795e-65	0.434246	0.572	0.409	1.8953e-60	C09-CD8-Temra
PRELID1	1.04474e-63	0.401836	0.434	0.28	2.57842e-59	C09-CD8-Temra
LPGAT1	1.8564e-63	0.3599	0.105	0.041	4.58159e-59	C09-CD8-Temra
UAP1	1.97469e-63	0.36011	0.116	0.047	4.87353e-59	C09-CD8-Temra
PPIB	5.23945e-63	0.387739	0.578	0.41	1.2931e-58	C09-CD8-Temra
EBP	1.52386e-62	0.406312	0.178	0.087	3.76087e-58	C09-CD8-Temra
JUND	2.57334e-62	0.301606	0.636	0.487	6.35101e-58	C09-CD8-Temra
CTDSP1	2.65912e-62	0.389304	0.187	0.093	6.5627e-58	C09-CD8-Temra
PARP8	3.10422e-62	0.414311	0.289	0.166	7.66121e-58	C09-CD8-Temra
MOB2	3.9322e-62	0.364933	0.171	0.082	9.70466e-58	C09-CD8-Temra
MGST3	1.26952e-61	0.396986	0.336	0.203	3.13318e-57	C09-CD8-Temra
GBP5	2.82989e-61	0.412072	0.199	0.102	6.98417e-57	C09-CD8-Temra
S1PR4	3.96999e-61	0.37174	0.246	0.134	9.79793e-57	C09-CD8-Temra
IKZF3	1.61945e-60	0.372717	0.286	0.165	3.99681e-56	C09-CD8-Temra
PTMS	3.12374e-60	0.39739	0.197	0.101	7.7094e-56	C09-CD8-Temra
EIF3A	8.20428e-60	0.419352	0.32	0.194	2.02482e-55	C09-CD8-Temra
FKBP11	8.57448e-60	0.361203	0.229	0.122	2.11618e-55	C09-CD8-Temra
CISD3	2.16275e-59	0.378534	0.174	0.086	5.33767e-55	C09-CD8-Temra
RAB8B	2.53558e-59	0.413813	0.267	0.153	6.25781e-55	C09-CD8-Temra
PDIA3	5.52013e-59	0.410117	0.446	0.296	1.36237e-54	C09-CD8-Temra
CD247	5.97244e-59	0.417815	0.509	0.356	1.474e-54	C09-CD8-Temra
HSPA5	6.25888e-59	0.410076	0.422	0.278	1.54469e-54	C09-CD8-Temra
FMNL1	1.06186e-58	0.407921	0.264	0.151	2.62066e-54	C09-CD8-Temra
TMEM50A	1.15655e-58	0.385138	0.471	0.319	2.85438e-54	C09-CD8-Temra
RAP2B	1.89349e-58	0.374423	0.155	0.073	4.67313e-54	C09-CD8-Temra
RECQL	2.65407e-58	0.422121	0.185	0.095	6.55023e-54	C09-CD8-Temra
ZBTB38	4.70863e-58	0.422755	0.233	0.129	1.16209e-53	C09-CD8-Temra
MIEN1	4.75559e-58	0.40924	0.252	0.143	1.17368e-53	C09-CD8-Temra
P2RY8	2.8856e-57	0.350222	0.135	0.061	7.12167e-53	C09-CD8-Temra
NDUFB10	3.92955e-57	0.373756	0.37	0.234	9.69813e-53	C09-CD8-Temra
CRIP1	4.43223e-57	0.357283	0.583	0.412	1.09387e-52	C09-CD8-Temra
MAP2K2	5.28142e-57	0.388366	0.211	0.114	1.30346e-52	C09-CD8-Temra
APBB1IP	7.16685e-57	0.424455	0.346	0.218	1.76878e-52	C09-CD8-Temra
RAC2	2.25265e-56	0.348538	0.705	0.544	5.55955e-52	C09-CD8-Temra
CD226	5.09708e-56	0.364109	0.145	0.068	1.25796e-51	C09-CD8-Temra
TBCB	6.50419e-56	0.385759	0.326	0.201	1.60523e-51	C09-CD8-Temra
CFLAR	7.12224e-56	0.372619	0.412	0.269	1.75777e-51	C09-CD8-Temra
MAP3K8	1.05148e-55	0.340595	0.128	0.057	2.59505e-51	C09-CD8-Temra
BPTF	1.13587e-55	0.430465	0.303	0.185	2.80334e-51	C09-CD8-Temra
NEAT1	1.5099e-55	0.447835	0.584	0.434	3.72644e-51	C09-CD8-Temra
CD52	2.9922e-55	0.366412	0.915	0.849	7.38475e-51	C09-CD8-Temra
RABAC1	3.06108e-55	0.346978	0.438	0.29	7.55475e-51	C09-CD8-Temra
DGKZ	3.12239e-55	0.381211	0.236	0.132	7.70606e-51	C09-CD8-Temra
ARHGAP30	3.67196e-55	0.414876	0.283	0.169	9.06239e-51	C09-CD8-Temra
PPP1R12A	1.08618e-54	0.403162	0.298	0.181	2.68069e-50	C09-CD8-Temra
ARRB2	9.27884e-54	0.375504	0.246	0.14	2.29002e-49	C09-CD8-Temra
APLP2	1.07225e-53	0.357405	0.156	0.076	2.64631e-49	C09-CD8-Temra
SPCS3	3.65795e-53	0.376068	0.308	0.188	9.02782e-49	C09-CD8-Temra
BCL7C	4.53071e-53	0.387091	0.177	0.092	1.11818e-48	C09-CD8-Temra
GOLGA4	4.66481e-53	0.383769	0.255	0.149	1.15128e-48	C09-CD8-Temra
YWHAZ	8.1178e-53	0.355407	0.641	0.49	2.00347e-48	C09-CD8-Temra
PRKRIR	1.02546e-52	0.329549	0.13	0.06	2.53083e-48	C09-CD8-Temra
SASH3	1.42e-52	0.353238	0.189	0.1	3.50455e-48	C09-CD8-Temra
VIMP	1.4686e-52	0.362912	0.275	0.163	3.6245e-48	C09-CD8-Temra
RHOA	1.68104e-52	0.353449	0.606	0.452	4.14881e-48	C09-CD8-Temra
ACTR2	3.14948e-52	0.418744	0.4	0.268	7.77293e-48	C09-CD8-Temra
PDIA6	3.96183e-52	0.3592	0.325	0.203	9.7778e-48	C09-CD8-Temra
ARPC3	5.20031e-52	0.302545	0.732	0.575	1.28344e-47	C09-CD8-Temra
JAK1	5.95905e-52	0.401503	0.48	0.341	1.47069e-47	C09-CD8-Temra
ARL6IP5	8.2034e-52	0.298544	0.681	0.511	2.0246e-47	C09-CD8-Temra
CCDC88C	9.2395e-52	0.372619	0.236	0.135	2.28031e-47	C09-CD8-Temra
TMOD3	1.04885e-51	0.372007	0.203	0.112	2.58856e-47	C09-CD8-Temra
CD47	6.83192e-51	0.344524	0.526	0.371	1.68612e-46	C09-CD8-Temra
IRF1	9.34227e-51	0.363101	0.416	0.281	2.30567e-46	C09-CD8-Temra
GLIPR1	1.21301e-50	0.31155	0.294	0.177	2.99372e-46	C09-CD8-Temra
SH2D2A	1.8103e-50	0.382832	0.225	0.129	4.46783e-46	C09-CD8-Temra
PTBP3	9.57127e-50	0.368848	0.195	0.106	2.36219e-45	C09-CD8-Temra
PTPRA	1.10636e-49	0.388616	0.216	0.123	2.73049e-45	C09-CD8-Temra
UHMK1	1.34086e-49	0.357616	0.184	0.098	3.30925e-45	C09-CD8-Temra
PTPN7	1.35629e-49	0.375645	0.308	0.194	3.34732e-45	C09-CD8-Temra
RCBTB2	1.4535e-49	0.291681	0.109	0.048	3.58724e-45	C09-CD8-Temra
ITGB1BP1	3.75837e-49	0.357906	0.212	0.119	9.27565e-45	C09-CD8-Temra
CCL3L3	5.32843e-49	0.258072	0.183	0.096	1.31506e-44	C09-CD8-Temra
HLA-DQA2	1.34036e-48	0.355526	0.192	0.104	3.30801e-44	C09-CD8-Temra
SOS1	2.11064e-48	0.300918	0.103	0.045	5.20907e-44	C09-CD8-Temra
ARHGAP25	2.89103e-48	0.334951	0.18	0.096	7.13507e-44	C09-CD8-Temra
ACAP2	3.35639e-48	0.362137	0.216	0.123	8.28356e-44	C09-CD8-Temra
MYH9	3.9413e-48	0.387262	0.353	0.232	9.72713e-44	C09-CD8-Temra
GNG5	5.10541e-48	0.324211	0.462	0.317	1.26002e-43	C09-CD8-Temra
MFSD10	6.72056e-48	0.366982	0.215	0.123	1.65864e-43	C09-CD8-Temra
ARL5A	7.18562e-48	0.361617	0.287	0.176	1.77341e-43	C09-CD8-Temra
TAOK3	1.26647e-47	0.374863	0.296	0.185	3.12565e-43	C09-CD8-Temra
PTPN22	1.42316e-47	0.349648	0.278	0.17	3.51235e-43	C09-CD8-Temra
TSEN54	2.17381e-47	0.319749	0.178	0.095	5.36496e-43	C09-CD8-Temra
TRPV2	2.60645e-47	0.309539	0.114	0.052	6.43272e-43	C09-CD8-Temra
LMO4	3.78899e-47	0.315677	0.118	0.055	9.35124e-43	C09-CD8-Temra
BOD1L1	1.81176e-46	0.350249	0.219	0.126	4.47142e-42	C09-CD8-Temra
ZNF276	2.12224e-46	0.311487	0.162	0.084	5.2377e-42	C09-CD8-Temra
PRKACB	2.89458e-46	0.35651	0.243	0.144	7.14383e-42	C09-CD8-Temra
DOCK11	3.21467e-46	0.324936	0.149	0.076	7.93379e-42	C09-CD8-Temra
CDK2AP2	6.86022e-46	0.372444	0.259	0.158	1.6931e-41	C09-CD8-Temra
WAS	1.64346e-45	0.329684	0.294	0.184	4.05606e-41	C09-CD8-Temra
TXN	2.04723e-45	0.31149	0.438	0.298	5.05258e-41	C09-CD8-Temra
IL10RA	3.16788e-45	0.288863	0.291	0.18	7.81832e-41	C09-CD8-Temra
ANXA6	3.57692e-45	0.372628	0.335	0.221	8.82783e-41	C09-CD8-Temra
PICALM	4.22345e-45	0.292284	0.122	0.058	1.04235e-40	C09-CD8-Temra
SERPINB1	5.74611e-45	0.365549	0.283	0.177	1.41814e-40	C09-CD8-Temra
TNF	7.1507e-45	0.267256	0.118	0.055	1.76479e-40	C09-CD8-Temra
ADRBK1	1.15493e-44	0.3456	0.196	0.11	2.85038e-40	C09-CD8-Temra
PSMA7	1.49502e-44	0.302067	0.63	0.481	3.68971e-40	C09-CD8-Temra
XRCC5	5.2047e-44	0.335279	0.406	0.279	1.28452e-39	C09-CD8-Temra
ADD1	6.60368e-44	0.33568	0.163	0.087	1.62979e-39	C09-CD8-Temra
BLOC1S1	6.92824e-44	0.313966	0.43	0.296	1.70989e-39	C09-CD8-Temra
UBE2Q1	7.60963e-44	0.306821	0.126	0.062	1.87806e-39	C09-CD8-Temra
LBR	1.80383e-43	0.333353	0.267	0.164	4.45186e-39	C09-CD8-Temra
RAB1B	3.19639e-43	0.328219	0.153	0.08	7.8887e-39	C09-CD8-Temra
SLK	3.25135e-43	0.329891	0.115	0.055	8.02434e-39	C09-CD8-Temra
CSK	3.3266e-43	0.337445	0.272	0.17	8.21004e-39	C09-CD8-Temra
UBN1	3.80312e-43	0.293464	0.115	0.055	9.38611e-39	C09-CD8-Temra
NFATC3	3.93905e-43	0.319925	0.198	0.112	9.72158e-39	C09-CD8-Temra
TAF10	4.90435e-43	0.337971	0.232	0.138	1.21039e-38	C09-CD8-Temra
PSMB8	6.26108e-43	0.338149	0.467	0.333	1.54523e-38	C09-CD8-Temra
REEP5	7.4811e-43	0.329735	0.343	0.227	1.84634e-38	C09-CD8-Temra
CYTH1	8.15237e-43	0.327818	0.288	0.181	2.01201e-38	C09-CD8-Temra
PYCARD	9.22799e-43	0.335194	0.225	0.134	2.27747e-38	C09-CD8-Temra
OPTN	1.04651e-42	0.335261	0.26	0.162	2.58278e-38	C09-CD8-Temra
PRMT2	1.12711e-42	0.334627	0.386	0.262	2.78171e-38	C09-CD8-Temra
P4HB	1.35323e-42	0.342447	0.289	0.184	3.33978e-38	C09-CD8-Temra
XRN1	1.83717e-42	0.347864	0.205	0.119	4.53415e-38	C09-CD8-Temra
PQLC3	2.23838e-42	0.319334	0.168	0.091	5.52433e-38	C09-CD8-Temra
RALBP1	2.54474e-42	0.329122	0.168	0.092	6.28041e-38	C09-CD8-Temra
JMJD6	3.62215e-42	0.323359	0.206	0.119	8.93948e-38	C09-CD8-Temra
RNF115	3.62636e-42	0.328797	0.19	0.108	8.94986e-38	C09-CD8-Temra
YY1	4.52563e-42	0.312408	0.264	0.164	1.11693e-37	C09-CD8-Temra
SRSF9	1.00543e-41	0.327834	0.373	0.253	2.48141e-37	C09-CD8-Temra
PSMB6	1.10098e-41	0.298463	0.321	0.208	2.71722e-37	C09-CD8-Temra
PLEKHA1	1.52163e-41	0.290148	0.152	0.08	3.75537e-37	C09-CD8-Temra
ADCY7	1.58215e-41	0.304715	0.102	0.047	3.90475e-37	C09-CD8-Temra
DUSP5	1.84657e-41	0.310356	0.119	0.058	4.55733e-37	C09-CD8-Temra
SEL1L	1.90396e-41	0.287101	0.113	0.054	4.69899e-37	C09-CD8-Temra
GTF3A	2.5547e-41	0.295331	0.461	0.327	6.30501e-37	C09-CD8-Temra
RNPEPL1	2.61321e-41	0.319426	0.19	0.108	6.44941e-37	C09-CD8-Temra
UCHL5	2.81263e-41	0.330167	0.143	0.074	6.94157e-37	C09-CD8-Temra
CDC25B	3.86368e-41	0.310174	0.156	0.084	9.53557e-37	C09-CD8-Temra
SLC4A7	4.44892e-41	0.30101	0.197	0.113	1.09799e-36	C09-CD8-Temra
MIR4435-2HG	5.34276e-41	0.292776	0.145	0.076	1.31859e-36	C09-CD8-Temra
ARIH2	1.21541e-40	0.316915	0.163	0.089	2.99963e-36	C09-CD8-Temra
UBE2E3	2.58953e-40	0.301023	0.162	0.088	6.39097e-36	C09-CD8-Temra
VAV3	3.01406e-40	0.293323	0.103	0.048	7.43871e-36	C09-CD8-Temra
G6PD	3.62497e-40	0.276292	0.102	0.048	8.94643e-36	C09-CD8-Temra
ZBTB44	3.93323e-40	0.300274	0.12	0.059	9.70721e-36	C09-CD8-Temra
DUSP2	4.21913e-40	0.307456	0.621	0.491	1.04128e-35	C09-CD8-Temra
CASP8	4.36942e-40	0.299096	0.245	0.15	1.07837e-35	C09-CD8-Temra
GATAD2A	4.78177e-40	0.291233	0.125	0.063	1.18014e-35	C09-CD8-Temra
LSP1	5.17507e-40	0.272806	0.54	0.389	1.27721e-35	C09-CD8-Temra
NCL	6.84931e-40	0.350512	0.544	0.414	1.69041e-35	C09-CD8-Temra
DEK	9.96719e-40	0.298173	0.377	0.258	2.4599e-35	C09-CD8-Temra
CDC42	1.03315e-39	0.278491	0.698	0.555	2.54981e-35	C09-CD8-Temra
LIMA1	1.14746e-39	0.320644	0.122	0.061	2.83194e-35	C09-CD8-Temra
MAP1LC3B	1.21046e-39	0.300602	0.397	0.274	2.9874e-35	C09-CD8-Temra
KRAS	1.32484e-39	0.306372	0.237	0.145	3.2697e-35	C09-CD8-Temra
APOL6	1.39514e-39	0.343372	0.185	0.106	3.44321e-35	C09-CD8-Temra
IDH2	1.59679e-39	0.310114	0.23	0.14	3.94088e-35	C09-CD8-Temra
ITCH	2.18818e-39	0.299063	0.101	0.047	5.40044e-35	C09-CD8-Temra
ANKRD11	2.58208e-39	0.332605	0.277	0.178	6.37257e-35	C09-CD8-Temra
DYNC1H1	7.2099e-39	0.328421	0.181	0.103	1.7794e-34	C09-CD8-Temra
MIB2	8.29549e-39	0.296982	0.138	0.072	2.04733e-34	C09-CD8-Temra
IFITM1	9.33863e-39	0.348	0.417	0.294	2.30477e-34	C09-CD8-Temra
PPP3CA	9.85396e-39	0.311981	0.156	0.085	2.43196e-34	C09-CD8-Temra
SEC61B	1.2151e-38	0.28009	0.538	0.395	2.99886e-34	C09-CD8-Temra
ACBD3	1.29233e-38	0.271233	0.117	0.058	3.18947e-34	C09-CD8-Temra
DCTN3	1.90248e-38	0.287244	0.266	0.168	4.69532e-34	C09-CD8-Temra
CYB561D2	3.12547e-38	0.307996	0.16	0.089	7.71366e-34	C09-CD8-Temra
SUPT16H	3.33101e-38	0.281059	0.183	0.106	8.22094e-34	C09-CD8-Temra
CCDC82	3.60792e-38	0.257587	0.133	0.069	8.90435e-34	C09-CD8-Temra
VPS4B	3.61327e-38	0.316738	0.198	0.117	8.91754e-34	C09-CD8-Temra
GCLM	3.94402e-38	0.260868	0.112	0.055	9.73384e-34	C09-CD8-Temra
MRPL10	4.31425e-38	0.31247	0.145	0.078	1.06476e-33	C09-CD8-Temra
SNX6	6.08705e-38	0.320923	0.319	0.213	1.50228e-33	C09-CD8-Temra
ARFGAP3	6.11519e-38	0.285336	0.127	0.066	1.50923e-33	C09-CD8-Temra
ARPC4	6.30542e-38	0.296501	0.382	0.265	1.55618e-33	C09-CD8-Temra
ROCK1	6.38381e-38	0.338466	0.294	0.194	1.57552e-33	C09-CD8-Temra
SDF2L1	8.98812e-38	0.310226	0.215	0.131	2.21827e-33	C09-CD8-Temra
BTN3A1	1.57433e-37	0.305953	0.162	0.091	3.88544e-33	C09-CD8-Temra
NCOA7	1.85984e-37	0.269901	0.17	0.096	4.59009e-33	C09-CD8-Temra
HN1	2.05535e-37	0.282477	0.287	0.186	5.07261e-33	C09-CD8-Temra
INPP4A	2.09051e-37	0.252051	0.14	0.074	5.15937e-33	C09-CD8-Temra
CMIP	2.16446e-37	0.30593	0.11	0.055	5.3419e-33	C09-CD8-Temra
SYTL1	2.9933e-37	0.296658	0.243	0.151	7.38747e-33	C09-CD8-Temra
SIPA1	3.23964e-37	0.256285	0.145	0.077	7.99542e-33	C09-CD8-Temra
MBD2	2.12608e-36	0.274434	0.147	0.081	5.24718e-32	C09-CD8-Temra
APOBEC3C	3.38436e-36	0.317504	0.227	0.141	8.3526e-32	C09-CD8-Temra
GLRX5	3.4324e-36	0.288499	0.161	0.091	8.47116e-32	C09-CD8-Temra
NAA50	7.81644e-36	0.313499	0.188	0.111	1.9291e-31	C09-CD8-Temra
MAP4	1.43631e-35	0.288894	0.131	0.07	3.54481e-31	C09-CD8-Temra
APPL1	2.03738e-35	0.261106	0.131	0.069	5.02825e-31	C09-CD8-Temra
CYFIP2	4.23857e-35	0.314581	0.223	0.14	1.04608e-30	C09-CD8-Temra
UBE2S	4.97734e-35	0.27589	0.177	0.103	1.22841e-30	C09-CD8-Temra
HMGN3	4.98343e-35	0.290218	0.356	0.246	1.22991e-30	C09-CD8-Temra
UBE2M	5.18851e-35	0.27834	0.151	0.084	1.28052e-30	C09-CD8-Temra
SEC11A	7.41374e-35	0.263892	0.376	0.262	1.82971e-30	C09-CD8-Temra
HNRNPR	1.05499e-34	0.272727	0.333	0.226	2.60371e-30	C09-CD8-Temra
FYN	1.92444e-34	0.254609	0.434	0.308	4.74952e-30	C09-CD8-Temra
UBR2	3.05127e-34	0.293194	0.127	0.068	7.53054e-30	C09-CD8-Temra
TACC1	3.0665e-34	0.282183	0.178	0.105	7.56813e-30	C09-CD8-Temra
PBDC1	4.81306e-34	0.297021	0.163	0.094	1.18786e-29	C09-CD8-Temra
YWHAB	5.72639e-34	0.272996	0.652	0.528	1.41327e-29	C09-CD8-Temra
RAB8A	5.74689e-34	0.279499	0.211	0.131	1.41833e-29	C09-CD8-Temra
BSG	6.17216e-34	0.280181	0.353	0.245	1.52329e-29	C09-CD8-Temra
TM9SF3	9.18079e-34	0.273124	0.171	0.099	2.26582e-29	C09-CD8-Temra
DDX46	1.10546e-33	0.29771	0.301	0.204	2.72828e-29	C09-CD8-Temra
CTCF	1.27353e-33	0.261751	0.154	0.087	3.14307e-29	C09-CD8-Temra
KDM5A	1.28652e-33	0.313642	0.22	0.138	3.17514e-29	C09-CD8-Temra
DTD1	1.60483e-33	0.266875	0.124	0.067	3.96073e-29	C09-CD8-Temra
NCOA1	1.86812e-33	0.260095	0.116	0.06	4.61052e-29	C09-CD8-Temra
ZYX	2.19726e-33	0.295201	0.187	0.113	5.42283e-29	C09-CD8-Temra
FERMT3	2.28862e-33	0.296922	0.227	0.144	5.64833e-29	C09-CD8-Temra
CISH	2.68971e-33	0.29815	0.105	0.053	6.6382e-29	C09-CD8-Temra
CYTH4	7.35782e-33	0.284002	0.144	0.081	1.81591e-28	C09-CD8-Temra
RASGRP1	7.97714e-33	0.335966	0.185	0.113	1.96876e-28	C09-CD8-Temra
RALGDS	7.99023e-33	0.262337	0.13	0.071	1.97199e-28	C09-CD8-Temra
GLS	9.40817e-33	0.282691	0.215	0.135	2.32194e-28	C09-CD8-Temra
LDHA	1.38586e-32	0.253088	0.593	0.455	3.4203e-28	C09-CD8-Temra
SLC20A1	1.65544e-32	0.275979	0.175	0.104	4.08564e-28	C09-CD8-Temra
SEC11C	3.13027e-32	0.267672	0.266	0.175	7.72549e-28	C09-CD8-Temra
VPS36	3.14309e-32	0.265002	0.168	0.099	7.75716e-28	C09-CD8-Temra
ATP6V0B	3.25058e-32	0.260177	0.325	0.222	8.02244e-28	C09-CD8-Temra
VASP	3.39288e-32	0.280893	0.228	0.146	8.37364e-28	C09-CD8-Temra
HCLS1	6.14755e-32	0.277349	0.397	0.286	1.51722e-27	C09-CD8-Temra
RNF168	6.77261e-32	0.290642	0.17	0.101	1.67148e-27	C09-CD8-Temra
PPP3CC	7.52106e-32	0.275737	0.174	0.104	1.8562e-27	C09-CD8-Temra
URI1	9.1954e-32	0.273533	0.231	0.148	2.26942e-27	C09-CD8-Temra
GON4L	9.93159e-32	0.26421	0.173	0.103	2.45112e-27	C09-CD8-Temra
HSPB11	1.58171e-31	0.263345	0.23	0.148	3.90367e-27	C09-CD8-Temra
RIOK3	1.72923e-31	0.266664	0.147	0.084	4.26775e-27	C09-CD8-Temra
WDR82	2.31489e-31	0.276674	0.191	0.117	5.71315e-27	C09-CD8-Temra
OSBPL8	3.94496e-31	0.272633	0.232	0.149	9.73616e-27	C09-CD8-Temra
SUPT4H1	6.89114e-31	0.268695	0.26	0.172	1.70073e-26	C09-CD8-Temra
VPS13C	1.03141e-30	0.293355	0.238	0.156	2.54552e-26	C09-CD8-Temra
SMC1A	1.10301e-30	0.289239	0.152	0.089	2.72223e-26	C09-CD8-Temra
SRSF4	1.2219e-30	0.269614	0.227	0.146	3.01564e-26	C09-CD8-Temra
BTN3A3	1.32658e-30	0.271455	0.124	0.068	3.274e-26	C09-CD8-Temra
CANX	1.58518e-30	0.260271	0.222	0.142	3.91222e-26	C09-CD8-Temra
ZCCHC6	2.36319e-30	0.263824	0.127	0.07	5.83236e-26	C09-CD8-Temra
OASL	2.95382e-30	0.282085	0.128	0.072	7.29004e-26	C09-CD8-Temra
PSMB2	3.70527e-30	0.277566	0.271	0.183	9.1446e-26	C09-CD8-Temra
VPS26B	4.98038e-30	0.258659	0.101	0.052	1.22916e-25	C09-CD8-Temra
CCPG1	6.04926e-30	0.288088	0.141	0.082	1.49296e-25	C09-CD8-Temra
SH3GLB1	8.2735e-30	0.27445	0.252	0.168	2.0419e-25	C09-CD8-Temra
DERL1	1.12111e-29	0.268135	0.176	0.108	2.76689e-25	C09-CD8-Temra
UBE2Q2	1.30929e-29	0.263029	0.124	0.069	3.23134e-25	C09-CD8-Temra
KIF2A	2.11642e-29	0.270549	0.245	0.163	5.22333e-25	C09-CD8-Temra
ATF7IP	2.19492e-29	0.251351	0.219	0.14	5.41706e-25	C09-CD8-Temra
C20orf24	3.94307e-29	0.334789	0.243	0.163	9.73149e-25	C09-CD8-Temra
CASP1	4.52923e-29	0.251153	0.227	0.148	1.11781e-24	C09-CD8-Temra
CXorf38	5.75137e-29	0.257253	0.108	0.058	1.41944e-24	C09-CD8-Temra
BCAP29	6.09776e-29	0.259794	0.103	0.054	1.50493e-24	C09-CD8-Temra
THRAP3	7.15357e-29	0.272838	0.323	0.227	1.7655e-24	C09-CD8-Temra
GNB1	1.15701e-28	0.259124	0.16	0.096	2.85549e-24	C09-CD8-Temra
PRRC2C	1.62595e-28	0.257643	0.457	0.346	4.01284e-24	C09-CD8-Temra
HNRNPAB	2.45303e-28	0.263338	0.183	0.115	6.05408e-24	C09-CD8-Temra
SRRT	3.57246e-28	0.268606	0.139	0.081	8.81683e-24	C09-CD8-Temra
NCKAP1L	6.21179e-28	0.26349	0.162	0.098	1.53307e-23	C09-CD8-Temra
ANXA5	9.78387e-28	0.25138	0.258	0.175	2.41466e-23	C09-CD8-Temra
ZCCHC17	1.1816e-27	0.262791	0.13	0.075	2.9162e-23	C09-CD8-Temra
PAFAH1B1	1.38395e-27	0.259318	0.255	0.173	3.41559e-23	C09-CD8-Temra
HIST1H1D	1.50326e-27	0.255056	0.159	0.096	3.71005e-23	C09-CD8-Temra
CTBP1	3.10263e-27	0.25392	0.132	0.076	7.65729e-23	C09-CD8-Temra
EIF4EBP2	5.92022e-27	0.265554	0.138	0.081	1.46111e-22	C09-CD8-Temra
EMB	6.1488e-27	0.251892	0.337	0.241	1.51752e-22	C09-CD8-Temra
CDC42SE1	7.04218e-27	0.251025	0.467	0.352	1.73801e-22	C09-CD8-Temra
MAN1A2	1.24901e-26	0.254132	0.141	0.084	3.08256e-22	C09-CD8-Temra
CPNE3	1.87511e-26	0.256658	0.154	0.094	4.62778e-22	C09-CD8-Temra
TNFSF12	2.44291e-26	0.255082	0.117	0.066	6.02911e-22	C09-CD8-Temra
WASF2	7.14115e-26	0.254671	0.325	0.233	1.76244e-21	C09-CD8-Temra
SCAMP2	2.97117e-25	0.262034	0.195	0.128	7.33286e-21	C09-CD8-Temra
RNF167	3.20087e-25	0.251436	0.267	0.185	7.89975e-21	C09-CD8-Temra
SPTAN1	4.67496e-25	0.26096	0.197	0.13	1.15378e-20	C09-CD8-Temra
RP5-1171I10.5	8.7952e-25	0.252686	0.108	0.061	2.17066e-20	C09-CD8-Temra
CST3	6.80104e-24	0.281293	0.105	0.059	1.6785e-19	C09-CD8-Temra
C1GALT1	4.03139e-23	0.250031	0.156	0.099	9.94947e-19	C09-CD8-Temra
THEMIS	4.68961e-23	0.250803	0.193	0.128	1.1574e-18	C09-CD8-Temra
RAD50	1.44136e-21	0.251654	0.137	0.086	3.55727e-17	C09-CD8-Temra
PIK3R1	1.48131e-21	0.260979	0.319	0.235	3.65587e-17	C09-CD8-Temra
RP11-291B21.2	0	2.30342	0.429	0.033	0	C06-CD8-Tn
CD8B	0	1.80355	0.701	0.198	0	C06-CD8-Tn
S100B	0	1.70155	0.184	0.018	0	C06-CD8-Tn
AIF1	0	1.35742	0.4	0.103	0	C06-CD8-Tn
YBX3	0	1.21835	0.241	0.047	0	C06-CD8-Tn
CD55	0	1.14676	0.522	0.225	0	C06-CD8-Tn
NUCB2	0	1.08399	0.433	0.178	0	C06-CD8-Tn
CARS	0	1.0802	0.238	0.058	0	C06-CD8-Tn
NELL2	0	1.02315	0.273	0.081	0	C06-CD8-Tn
NOSIP	0	0.950508	0.566	0.317	0	C06-CD8-Tn
ACTN1	0	0.933401	0.259	0.078	0	C06-CD8-Tn
CCR7	0	0.928488	0.722	0.381	0	C06-CD8-Tn
EEF1B2	0	0.920466	0.963	0.875	0	C06-CD8-Tn
LEF1	0	0.884019	0.502	0.246	0	C06-CD8-Tn
CD8A	0	0.771046	0.475	0.204	0	C06-CD8-Tn
NACA	0	0.73749	0.975	0.928	0	C06-CD8-Tn
LDHB	0	0.708034	0.833	0.652	0	C06-CD8-Tn
NPM1	0	0.646655	0.941	0.841	0	C06-CD8-Tn
TPT1	0	0.548528	0.996	0.989	0	C06-CD8-Tn
EEF1A1	0	0.511792	1	0.998	0	C06-CD8-Tn
GNB2L1	0	0.479936	0.981	0.948	0	C06-CD8-Tn
FAU	0	0.449767	0.996	0.991	0	C06-CD8-Tn
RGS10	2.78539e-258	0.834916	0.594	0.378	6.87433e-254	C06-CD8-Tn
BTF3	3.58205e-257	0.543028	0.928	0.843	8.84051e-253	C06-CD8-Tn
PDE3B	1.37733e-254	0.860793	0.277	0.108	3.39925e-250	C06-CD8-Tn
TRABD2A	4.03018e-250	0.806909	0.251	0.093	9.94649e-246	C06-CD8-Tn
TMSB10	9.47661e-245	0.362438	0.999	0.992	2.33883e-240	C06-CD8-Tn
C1orf228	1.98064e-233	0.830425	0.249	0.095	4.88821e-229	C06-CD8-Tn
TOB1	5.82753e-230	0.88541	0.472	0.265	1.43823e-225	C06-CD8-Tn
SARAF	3.14203e-229	0.449673	0.95	0.869	7.75452e-225	C06-CD8-Tn
PFDN5	3.80103e-217	0.41449	0.972	0.933	9.38094e-213	C06-CD8-Tn
NDFIP1	2.41485e-210	0.691842	0.638	0.439	5.95984e-206	C06-CD8-Tn
CD7	1.7191e-208	0.576159	0.771	0.57	4.24275e-204	C06-CD8-Tn
SELL	2.33327e-201	0.618844	0.598	0.372	5.7585e-197	C06-CD8-Tn
SNHG8	1.87006e-200	0.665556	0.646	0.452	4.6153e-196	C06-CD8-Tn
EEF1D	1.33639e-195	0.402489	0.963	0.916	3.29821e-191	C06-CD8-Tn
COX4I1	6.84455e-191	0.460918	0.912	0.831	1.68923e-186	C06-CD8-Tn
LDLRAP1	1.0664e-189	0.742586	0.312	0.148	2.63188e-185	C06-CD8-Tn
TMIGD2	3.30057e-187	0.625931	0.161	0.053	8.1458e-183	C06-CD8-Tn
TXK	4.31382e-185	0.723618	0.274	0.122	1.06465e-180	C06-CD8-Tn
SATB1	9.32042e-172	0.72596	0.3	0.145	2.30028e-167	C06-CD8-Tn
EIF3E	1.8921e-171	0.495829	0.844	0.704	4.66971e-167	C06-CD8-Tn
ABLIM1	1.48075e-169	0.718759	0.225	0.095	3.6545e-165	C06-CD8-Tn
PASK	4.18155e-168	0.701826	0.166	0.06	1.03201e-163	C06-CD8-Tn
PABPC1	5.19532e-168	0.43027	0.924	0.832	1.28221e-163	C06-CD8-Tn
KLF2	7.46885e-166	0.550505	0.638	0.426	1.84331e-161	C06-CD8-Tn
LEPROTL1	6.30187e-159	0.517068	0.772	0.62	1.5553e-154	C06-CD8-Tn
COX7C	8.32598e-159	0.3704	0.95	0.891	2.05485e-154	C06-CD8-Tn
GYPC	6.49567e-158	0.595025	0.615	0.444	1.60313e-153	C06-CD8-Tn
ATM	3.98199e-149	0.707496	0.43	0.266	9.82754e-145	C06-CD8-Tn
UXT	5.01366e-145	0.58499	0.611	0.451	1.23737e-140	C06-CD8-Tn
IL7R	1.44748e-144	0.372181	0.824	0.634	3.57238e-140	C06-CD8-Tn
UQCRB	1.4795e-137	0.402697	0.905	0.835	3.65141e-133	C06-CD8-Tn
ZFAS1	1.95941e-136	0.503677	0.725	0.585	4.83582e-132	C06-CD8-Tn
BACH2	7.48202e-134	0.525271	0.121	0.041	1.84656e-129	C06-CD8-Tn
PECAM1	2.69141e-133	0.516741	0.109	0.035	6.64239e-129	C06-CD8-Tn
APBA2	2.41986e-125	0.599576	0.186	0.082	5.97222e-121	C06-CD8-Tn
ATP5L	1.32341e-123	0.389581	0.891	0.819	3.26617e-119	C06-CD8-Tn
UBA52	9.99928e-120	0.283133	0.983	0.96	2.46782e-115	C06-CD8-Tn
TCF7	1.00839e-117	0.597046	0.37	0.222	2.4887e-113	C06-CD8-Tn
RUNX2	1.83866e-114	0.506652	0.11	0.038	4.53781e-110	C06-CD8-Tn
PLAC8	9.52111e-111	0.479522	0.411	0.252	2.34981e-106	C06-CD8-Tn
RASGRP2	4.34597e-102	0.536928	0.324	0.191	1.07259e-97	C06-CD8-Tn
MGAT4A	6.08611e-102	0.57914	0.322	0.194	1.50205e-97	C06-CD8-Tn
C1QBP	1.18768e-101	0.564637	0.375	0.243	2.93119e-97	C06-CD8-Tn
TMEM123	3.28707e-98	0.50903	0.516	0.373	8.11249e-94	C06-CD8-Tn
COMMD6	7.80588e-98	0.322322	0.881	0.812	1.92649e-93	C06-CD8-Tn
PRMT2	1.72794e-97	0.580656	0.388	0.259	4.26454e-93	C06-CD8-Tn
FAM65B	1.75784e-96	0.584193	0.372	0.24	4.33835e-92	C06-CD8-Tn
AES	3.12555e-95	0.518346	0.566	0.442	7.71385e-91	C06-CD8-Tn
A1BG	6.92255e-93	0.592119	0.207	0.109	1.70848e-88	C06-CD8-Tn
NAA16	1.95487e-90	0.497846	0.142	0.064	4.82463e-86	C06-CD8-Tn
EIF3K	2.12799e-90	0.444438	0.707	0.615	5.25187e-86	C06-CD8-Tn
GLTSCR2	4.36796e-89	0.347486	0.798	0.697	1.07801e-84	C06-CD8-Tn
OXNAD1	2.94002e-88	0.554043	0.384	0.262	7.25598e-84	C06-CD8-Tn
FOXP1	8.41078e-87	0.475035	0.452	0.316	2.07578e-82	C06-CD8-Tn
HNRNPA1	1.19646e-84	0.291621	0.933	0.882	2.95286e-80	C06-CD8-Tn
RSL1D1	1.94396e-82	0.47483	0.464	0.338	4.79769e-78	C06-CD8-Tn
CCDC57	6.87855e-82	0.597191	0.207	0.114	1.69763e-77	C06-CD8-Tn
C11orf31	3.28457e-81	0.482677	0.482	0.362	8.10632e-77	C06-CD8-Tn
TMEM243	9.59754e-81	0.493867	0.399	0.277	2.36867e-76	C06-CD8-Tn
LIMD2	3.99077e-76	0.421409	0.64	0.533	9.84923e-72	C06-CD8-Tn
ITGA6	8.66993e-76	0.426449	0.105	0.044	2.13974e-71	C06-CD8-Tn
EIF3H	3.06875e-72	0.385638	0.623	0.518	7.57367e-68	C06-CD8-Tn
SPINT2	5.17253e-71	0.459159	0.15	0.075	1.27658e-66	C06-CD8-Tn
FAM173A	3.3826e-69	0.565136	0.187	0.106	8.34825e-65	C06-CD8-Tn
SMDT1	3.21467e-65	0.377257	0.586	0.478	7.93381e-61	C06-CD8-Tn
PPA1	2.47041e-64	0.486063	0.334	0.234	6.09698e-60	C06-CD8-Tn
HINT1	2.62002e-64	0.28085	0.857	0.796	6.46621e-60	C06-CD8-Tn
C1orf162	5.95728e-64	0.441764	0.244	0.149	1.47026e-59	C06-CD8-Tn
HNRNPH1	8.54596e-64	0.506781	0.522	0.42	2.10914e-59	C06-CD8-Tn
SH3YL1	9.01344e-64	0.453895	0.191	0.109	2.22452e-59	C06-CD8-Tn
BEX4	2.47978e-62	0.434569	0.193	0.111	6.1201e-58	C06-CD8-Tn
FLT3LG	5.07623e-62	0.467865	0.227	0.139	1.25281e-57	C06-CD8-Tn
UQCRH	7.21866e-62	0.386342	0.615	0.518	1.78157e-57	C06-CD8-Tn
TSPAN32	6.53784e-61	0.463225	0.118	0.058	1.61354e-56	C06-CD8-Tn
CIAPIN1	1.26584e-60	0.421859	0.122	0.061	3.1241e-56	C06-CD8-Tn
LSM5	1.45375e-59	0.440288	0.38	0.278	3.58786e-55	C06-CD8-Tn
MZT2B	2.93513e-59	0.434252	0.491	0.391	7.2439e-55	C06-CD8-Tn
SCML1	9.47388e-57	0.377987	0.128	0.065	2.33815e-52	C06-CD8-Tn
APEX1	3.61233e-56	0.447231	0.265	0.176	8.91522e-52	C06-CD8-Tn
ATP5O	8.45493e-56	0.377874	0.512	0.414	2.08668e-51	C06-CD8-Tn
SERP1	1.74882e-55	0.323053	0.627	0.532	4.3161e-51	C06-CD8-Tn
MTRNR2L12	1.80353e-55	0.616847	0.369	0.279	4.45111e-51	C06-CD8-Tn
COX6C	6.83216e-55	0.314126	0.732	0.653	1.68618e-50	C06-CD8-Tn
MAML2	3.60531e-53	0.404984	0.159	0.09	8.89792e-49	C06-CD8-Tn
ALKBH7	4.52143e-52	0.453401	0.256	0.172	1.11589e-47	C06-CD8-Tn
COA1	8.94768e-51	0.42189	0.174	0.104	2.20829e-46	C06-CD8-Tn
BCAS4	4.58211e-50	0.379843	0.124	0.066	1.13086e-45	C06-CD8-Tn
MSL3	1.24532e-49	0.404991	0.212	0.135	3.07344e-45	C06-CD8-Tn
LITAF	8.14921e-49	0.443698	0.442	0.353	2.01122e-44	C06-CD8-Tn
PIK3IP1	1.50695e-48	0.31888	0.554	0.455	3.71914e-44	C06-CD8-Tn
KLF13	1.96435e-48	0.436505	0.226	0.149	4.84802e-44	C06-CD8-Tn
CAMK4	3.23574e-48	0.401127	0.248	0.164	7.9858e-44	C06-CD8-Tn
RSL24D1	4.89111e-48	0.318978	0.567	0.473	1.20713e-43	C06-CD8-Tn
GPR18	4.92733e-47	0.402247	0.165	0.097	1.21607e-42	C06-CD8-Tn
C19orf53	9.84946e-47	0.359907	0.553	0.469	2.43085e-42	C06-CD8-Tn
EIF3L	2.41335e-46	0.324383	0.52	0.425	5.95615e-42	C06-CD8-Tn
STK17A	3.02713e-46	0.362982	0.574	0.491	7.47095e-42	C06-CD8-Tn
EPB41L4A-AS1	5.76007e-46	0.400879	0.234	0.155	1.42158e-41	C06-CD8-Tn
TGFBR2	1.3535e-45	0.414008	0.233	0.155	3.34043e-41	C06-CD8-Tn
RIC3	1.06218e-44	0.373161	0.172	0.104	2.62145e-40	C06-CD8-Tn
NSA2	2.06047e-44	0.398369	0.396	0.31	5.08524e-40	C06-CD8-Tn
ACTG1	3.69705e-44	0.284796	0.87	0.837	9.12433e-40	C06-CD8-Tn
GIMAP1	5.86446e-44	0.407683	0.275	0.193	1.44735e-39	C06-CD8-Tn
RNF138	1.27506e-43	0.41285	0.234	0.158	3.14684e-39	C06-CD8-Tn
ATP6V1G1	3.57806e-43	0.303304	0.616	0.536	8.83066e-39	C06-CD8-Tn
CHRM3-AS2	4.93374e-43	0.301971	0.199	0.125	1.21765e-38	C06-CD8-Tn
TOMM20	1.23558e-42	0.385346	0.42	0.337	3.04941e-38	C06-CD8-Tn
SF1	3.05982e-42	0.373142	0.442	0.358	7.55163e-38	C06-CD8-Tn
EIF2A	3.09085e-42	0.381343	0.274	0.194	7.62821e-38	C06-CD8-Tn
CHCHD10	7.69135e-42	0.41199	0.263	0.188	1.89823e-37	C06-CD8-Tn
RBL2	1.10655e-41	0.397945	0.261	0.185	2.73095e-37	C06-CD8-Tn
FAM134B	3.07031e-41	0.332909	0.143	0.084	7.57753e-37	C06-CD8-Tn
CCND3	3.64335e-41	0.300021	0.516	0.43	8.99179e-37	C06-CD8-Tn
EIF2S3	6.3539e-41	0.352866	0.383	0.297	1.56814e-36	C06-CD8-Tn
FBL	9.52993e-41	0.388508	0.303	0.222	2.35199e-36	C06-CD8-Tn
SNHG25	3.15572e-40	0.365795	0.377	0.288	7.78831e-36	C06-CD8-Tn
LINC01550	4.40151e-40	0.355198	0.154	0.094	1.08629e-35	C06-CD8-Tn
EIF3F	4.55073e-40	0.281789	0.616	0.538	1.12312e-35	C06-CD8-Tn
MT1F	6.76023e-39	0.654282	0.389	0.309	1.66842e-34	C06-CD8-Tn
FAM107B	7.58507e-39	0.341213	0.423	0.339	1.87199e-34	C06-CD8-Tn
ST13	8.25744e-39	0.318386	0.47	0.386	2.03794e-34	C06-CD8-Tn
SLC25A3	1.97606e-38	0.333708	0.531	0.459	4.87692e-34	C06-CD8-Tn
BZW2	2.73396e-38	0.331939	0.104	0.057	6.74742e-34	C06-CD8-Tn
NSMCE3	4.08129e-37	0.382472	0.245	0.172	1.00726e-32	C06-CD8-Tn
EIF3M	5.26784e-37	0.33952	0.382	0.3	1.3001e-32	C06-CD8-Tn
TBCA	6.45585e-37	0.314235	0.489	0.412	1.5933e-32	C06-CD8-Tn
C6orf48	1.05045e-36	0.344404	0.454	0.37	2.59252e-32	C06-CD8-Tn
BEX2	1.23469e-36	0.318519	0.153	0.095	3.0472e-32	C06-CD8-Tn
GZMM	1.93783e-36	0.309235	0.387	0.306	4.78257e-32	C06-CD8-Tn
DIP2A	3.64387e-36	0.403776	0.164	0.106	8.99308e-32	C06-CD8-Tn
ANXA2R	9.48264e-36	0.365979	0.209	0.143	2.34032e-31	C06-CD8-Tn
KLF3	1.64203e-35	0.322782	0.216	0.147	4.05253e-31	C06-CD8-Tn
APRT	2.98603e-35	0.291899	0.587	0.518	7.36951e-31	C06-CD8-Tn
SRSF3	4.51182e-35	0.303999	0.652	0.592	1.11352e-30	C06-CD8-Tn
IFITM3	1.77922e-34	0.336612	0.118	0.069	4.3911e-30	C06-CD8-Tn
NGFRAP1	4.53687e-34	0.276461	0.145	0.089	1.1197e-29	C06-CD8-Tn
C12orf57	9.33418e-34	0.316431	0.533	0.463	2.30368e-29	C06-CD8-Tn
SRSF5	1.46244e-33	0.278933	0.651	0.595	3.6093e-29	C06-CD8-Tn
LINC00861	2.10099e-33	0.348811	0.227	0.16	5.18523e-29	C06-CD8-Tn
BCL9L	2.75426e-33	0.321216	0.102	0.058	6.79752e-29	C06-CD8-Tn
SMAP2	8.36578e-33	0.339696	0.355	0.28	2.06468e-28	C06-CD8-Tn
SNRK	3.52011e-32	0.325548	0.149	0.095	8.68762e-28	C06-CD8-Tn
CTD-2020K17.1	4.28556e-32	0.332914	0.107	0.063	1.05768e-27	C06-CD8-Tn
AAK1	8.61826e-32	0.274422	0.485	0.406	2.12699e-27	C06-CD8-Tn
C1orf56	2.0977e-31	0.379944	0.306	0.232	5.17712e-27	C06-CD8-Tn
BCL11B	4.91732e-31	0.354602	0.277	0.209	1.21359e-26	C06-CD8-Tn
TTC3	1.07902e-30	0.336533	0.272	0.203	2.66302e-26	C06-CD8-Tn
MYC	1.31819e-30	0.343216	0.12	0.073	3.2533e-26	C06-CD8-Tn
THEMIS	2.10114e-30	0.346701	0.185	0.128	5.18561e-26	C06-CD8-Tn
ATHL1	2.55286e-30	0.30851	0.105	0.062	6.30046e-26	C06-CD8-Tn
EIF3G	1.079e-29	0.308603	0.501	0.438	2.66298e-25	C06-CD8-Tn
ADPRM	1.92954e-29	0.290785	0.103	0.061	4.76211e-25	C06-CD8-Tn
PRDX6	3.18943e-29	0.343029	0.32	0.254	7.87152e-25	C06-CD8-Tn
ATF7IP2	3.50676e-29	0.309491	0.134	0.086	8.65469e-25	C06-CD8-Tn
USP11	8.18321e-29	0.287923	0.108	0.065	2.01962e-24	C06-CD8-Tn
CCDC109B	1.00105e-28	0.283993	0.352	0.277	2.47059e-24	C06-CD8-Tn
RASSF3	2.71127e-28	0.307581	0.13	0.082	6.69141e-24	C06-CD8-Tn
CYTIP	3.20144e-28	0.256191	0.589	0.524	7.90116e-24	C06-CD8-Tn
FAM162A	3.29881e-28	0.32613	0.223	0.163	8.14145e-24	C06-CD8-Tn
SERINC5	1.64834e-27	0.282991	0.184	0.126	4.0681e-23	C06-CD8-Tn
MFNG	2.01402e-27	0.319298	0.197	0.142	4.97059e-23	C06-CD8-Tn
ANP32B	4.0194e-27	0.261701	0.465	0.398	9.91988e-23	C06-CD8-Tn
ARRDC2	4.59747e-27	0.289934	0.138	0.09	1.13465e-22	C06-CD8-Tn
LAIR1	1.42602e-26	0.268566	0.102	0.061	3.51943e-22	C06-CD8-Tn
DDT	2.50114e-26	0.325407	0.329	0.267	6.17281e-22	C06-CD8-Tn
DDX3Y	3.99428e-26	0.265082	0.117	0.073	9.85787e-22	C06-CD8-Tn
MRPL1	2.17977e-25	0.307672	0.214	0.156	5.37966e-21	C06-CD8-Tn
TNRC6C	2.5486e-25	0.294378	0.137	0.091	6.28994e-21	C06-CD8-Tn
TOMM22	2.81143e-25	0.305022	0.276	0.216	6.93861e-21	C06-CD8-Tn
SNRPF	3.99835e-25	0.302599	0.367	0.306	9.86793e-21	C06-CD8-Tn
RGL4	8.31251e-25	0.303657	0.174	0.123	2.05153e-20	C06-CD8-Tn
BIRC2	1.017e-24	0.326156	0.219	0.163	2.50996e-20	C06-CD8-Tn
CDC42SE1	1.13557e-24	0.316163	0.416	0.353	2.80259e-20	C06-CD8-Tn
FCMR	1.53237e-24	0.264697	0.305	0.239	3.78189e-20	C06-CD8-Tn
EIF4B	1.59149e-24	0.265158	0.443	0.378	3.9278e-20	C06-CD8-Tn
GPR155	2.07937e-24	0.258631	0.116	0.074	5.13187e-20	C06-CD8-Tn
TMEM263	2.26056e-24	0.267856	0.116	0.075	5.57906e-20	C06-CD8-Tn
SC5D	2.68317e-24	0.296899	0.249	0.188	6.62207e-20	C06-CD8-Tn
CD79A	3.46339e-24	0.282773	0.115	0.074	8.54764e-20	C06-CD8-Tn
SNRPN	6.98987e-24	0.284604	0.352	0.292	1.7251e-19	C06-CD8-Tn
RASA2	8.30724e-24	0.299781	0.209	0.155	2.05023e-19	C06-CD8-Tn
EIF3D	1.06241e-23	0.285714	0.397	0.335	2.62202e-19	C06-CD8-Tn
SPTBN1	1.07945e-23	0.281424	0.113	0.073	2.66409e-19	C06-CD8-Tn
BNIP3	2.44099e-23	0.270911	0.128	0.085	6.02435e-19	C06-CD8-Tn
PNISR	2.49546e-23	0.261956	0.469	0.408	6.1588e-19	C06-CD8-Tn
WDR74	4.5314e-23	0.326306	0.231	0.173	1.11835e-18	C06-CD8-Tn
PDCD4	6.57166e-23	0.263478	0.376	0.312	1.62189e-18	C06-CD8-Tn
LINS1	2.17426e-22	0.284879	0.141	0.097	5.36607e-18	C06-CD8-Tn
AC090498.1	2.21046e-22	0.279098	0.545	0.491	5.45541e-18	C06-CD8-Tn
SLC25A5	3.28724e-22	0.275836	0.417	0.36	8.1129e-18	C06-CD8-Tn
EIF1AY	4.24024e-22	0.267875	0.133	0.089	1.04649e-17	C06-CD8-Tn
ARL2	5.96322e-22	0.281162	0.124	0.084	1.47172e-17	C06-CD8-Tn
RCAN3	1.4832e-21	0.262401	0.26	0.203	3.66055e-17	C06-CD8-Tn
MTERF4	1.52611e-21	0.285969	0.163	0.117	3.76643e-17	C06-CD8-Tn
GGNBP2	1.98271e-21	0.306065	0.255	0.202	4.89332e-17	C06-CD8-Tn
COX7A2L	6.55956e-21	0.26249	0.399	0.345	1.6189e-16	C06-CD8-Tn
EBPL	7.85436e-21	0.286843	0.148	0.105	1.93846e-16	C06-CD8-Tn
LYRM5	1.31649e-20	0.250488	0.124	0.084	3.2491e-16	C06-CD8-Tn
NDUFAF4	1.39233e-20	0.251614	0.103	0.067	3.43627e-16	C06-CD8-Tn
PHF20	1.47699e-20	0.270962	0.268	0.213	3.64521e-16	C06-CD8-Tn
THYN1	1.71242e-20	0.307795	0.176	0.131	4.22625e-16	C06-CD8-Tn
RNMT	1.7576e-20	0.25566	0.287	0.23	4.33776e-16	C06-CD8-Tn
SNHG7	2.22093e-20	0.271925	0.248	0.195	5.48127e-16	C06-CD8-Tn
LBH	2.37555e-20	0.268648	0.388	0.332	5.86286e-16	C06-CD8-Tn
C8orf59	2.54244e-20	0.276676	0.323	0.271	6.27475e-16	C06-CD8-Tn
C16orf54	4.62863e-20	0.328767	0.221	0.17	1.14234e-15	C06-CD8-Tn
MDM4	5.92587e-20	0.298663	0.251	0.198	1.46251e-15	C06-CD8-Tn
ST3GAL1	1.04863e-19	0.279515	0.162	0.118	2.58801e-15	C06-CD8-Tn
MRPS25	1.70301e-19	0.254248	0.101	0.066	4.20304e-15	C06-CD8-Tn
RNF125	2.45053e-19	0.28195	0.222	0.171	6.0479e-15	C06-CD8-Tn
ZNF706	4.77459e-19	0.272339	0.364	0.314	1.17837e-14	C06-CD8-Tn
S1PR4	6.23896e-19	0.288331	0.181	0.136	1.53978e-14	C06-CD8-Tn
LSM4	1.11959e-18	0.254223	0.243	0.193	2.76315e-14	C06-CD8-Tn
SNHG15	1.12616e-18	0.286232	0.214	0.166	2.77937e-14	C06-CD8-Tn
TNRC6B	1.80636e-18	0.253668	0.336	0.283	4.4581e-14	C06-CD8-Tn
TIMM10	2.37841e-18	0.283382	0.153	0.112	5.8699e-14	C06-CD8-Tn
CCT2	3.1273e-18	0.277229	0.192	0.148	7.71818e-14	C06-CD8-Tn
STAT4	3.37942e-18	0.264705	0.231	0.181	8.34041e-14	C06-CD8-Tn
MRPL20	3.44783e-18	0.254386	0.32	0.269	8.50923e-14	C06-CD8-Tn
ZNF22	4.88437e-18	0.259194	0.129	0.091	1.20546e-13	C06-CD8-Tn
NSMCE1	8.32735e-18	0.270562	0.185	0.14	2.05519e-13	C06-CD8-Tn
MTFP1	1.77439e-17	0.283004	0.123	0.086	4.3792e-13	C06-CD8-Tn
EIF5A	4.70672e-17	0.261557	0.267	0.218	1.16162e-12	C06-CD8-Tn
NDUFB5	8.28741e-17	0.253717	0.273	0.227	2.04533e-12	C06-CD8-Tn
G3BP2	8.57475e-17	0.254088	0.347	0.296	2.11625e-12	C06-CD8-Tn
SSBP1	8.60263e-17	0.255953	0.363	0.317	2.12313e-12	C06-CD8-Tn
PTP4A1	8.84972e-17	0.276669	0.313	0.262	2.18411e-12	C06-CD8-Tn
RBM38	1.07179e-16	0.276955	0.151	0.112	2.64518e-12	C06-CD8-Tn
TIMM13	3.17379e-16	0.264229	0.167	0.127	7.83293e-12	C06-CD8-Tn
TRAF3IP3	2.77333e-15	0.260032	0.373	0.332	6.84459e-11	C06-CD8-Tn
SUPT3H	3.76237e-15	0.262781	0.155	0.117	9.28554e-11	C06-CD8-Tn
SRM	1.34916e-14	0.266419	0.133	0.099	3.32973e-10	C06-CD8-Tn
TAF10	1.15433e-13	0.254151	0.177	0.14	2.84888e-09	C06-CD8-Tn
CLNS1A	3.93964e-13	0.250374	0.236	0.198	9.72304e-09	C06-CD8-Tn
VPS37B	6.90734e-13	0.262197	0.204	0.165	1.70473e-08	C06-CD8-Tn
TKT	1.55997e-12	0.258151	0.172	0.138	3.85e-08	C06-CD8-Tn
KLRC1	0	2.3291	0.323	0.016	0	C07-CD8-Tm
XCL1	0	2.1151	0.367	0.044	0	C07-CD8-Tm
HOPX	0	2.07553	0.567	0.093	0	C07-CD8-Tm
GNLY	0	1.90344	0.311	0.102	0	C07-CD8-Tm
XCL2	0	1.89224	0.446	0.08	0	C07-CD8-Tm
ZNF683	0	1.79326	0.346	0.031	0	C07-CD8-Tm
KLRD1	0	1.72922	0.412	0.076	0	C07-CD8-Tm
CCL5	0	1.68068	0.979	0.394	0	C07-CD8-Tm
TRDC	0	1.61346	0.149	0.025	0	C07-CD8-Tm
AC092580.4	0	1.58814	0.503	0.126	0	C07-CD8-Tm
GZMB	0	1.47544	0.408	0.124	0	C07-CD8-Tm
CCL4	0	1.46176	0.812	0.367	0	C07-CD8-Tm
CD63	0	1.39572	0.612	0.218	0	C07-CD8-Tm
TRGC2	0	1.38366	0.445	0.116	0	C07-CD8-Tm
CD8A	0	1.34342	0.625	0.197	0	C07-CD8-Tm
CTSW	0	1.28818	0.517	0.17	0	C07-CD8-Tm
KLRC2	0	1.24663	0.147	0.014	0	C07-CD8-Tm
ITGA1	0	1.23277	0.237	0.032	0	C07-CD8-Tm
ID2	0	1.17535	0.632	0.313	0	C07-CD8-Tm
TRGC1	0	1.16765	0.19	0.034	0	C07-CD8-Tm
CAPG	0	1.13234	0.329	0.087	0	C07-CD8-Tm
CD8B	0	1.07976	0.575	0.209	0	C07-CD8-Tm
CLIC3	0	1.02525	0.265	0.07	0	C07-CD8-Tm
RUNX3	0	1.02363	0.442	0.18	0	C07-CD8-Tm
LGALS1	0	0.985102	0.583	0.272	0	C07-CD8-Tm
MATK	0	0.980169	0.273	0.064	0	C07-CD8-Tm
GZMA	0	0.97827	0.651	0.286	0	C07-CD8-Tm
LGALS3	0	0.934024	0.283	0.088	0	C07-CD8-Tm
CD9	0	0.917253	0.178	0.029	0	C07-CD8-Tm
GZMH	0	0.897569	0.464	0.163	0	C07-CD8-Tm
CXCR6	0	0.884811	0.228	0.065	0	C07-CD8-Tm
GLUL	0	0.839695	0.226	0.063	0	C07-CD8-Tm
S100A4	0	0.836685	0.95	0.664	0	C07-CD8-Tm
S100A6	0	0.773411	0.907	0.704	0	C07-CD8-Tm
SH3BGRL3	0	0.72174	0.936	0.774	0	C07-CD8-Tm
NKG7	0	0.700321	0.743	0.278	0	C07-CD8-Tm
ANXA1	7.52513e-295	0.664692	0.827	0.533	1.8572e-290	C07-CD8-Tm
CST7	2.85499e-292	0.557944	0.623	0.305	7.04611e-288	C07-CD8-Tm
PRF1	1.67389e-287	0.798238	0.347	0.134	4.13116e-283	C07-CD8-Tm
CKLF	7.01986e-286	0.844172	0.612	0.34	1.7325e-281	C07-CD8-Tm
ALOX5AP	1.69949e-281	0.877407	0.561	0.297	4.19435e-277	C07-CD8-Tm
PARP8	1.10016e-280	0.854627	0.38	0.159	2.7152e-276	C07-CD8-Tm
HCST	6.10701e-280	0.645081	0.871	0.654	1.50721e-275	C07-CD8-Tm
ANKRD28	2.76405e-277	0.879412	0.21	0.062	6.82167e-273	C07-CD8-Tm
VIM	1.62194e-269	0.747566	0.869	0.667	4.00295e-265	C07-CD8-Tm
C12orf75	7.42739e-267	0.80158	0.371	0.156	1.83308e-262	C07-CD8-Tm
PERP	1.05864e-258	0.71652	0.167	0.043	2.61272e-254	C07-CD8-Tm
JAML	7.70611e-256	0.843792	0.365	0.156	1.90187e-251	C07-CD8-Tm
CLEC2B	1.07867e-254	0.750118	0.616	0.351	2.66215e-250	C07-CD8-Tm
STOM	2.06654e-254	0.739918	0.263	0.093	5.10022e-250	C07-CD8-Tm
LDLRAD4	4.10989e-253	1.03133	0.265	0.097	1.01432e-248	C07-CD8-Tm
PTGER2	1.79074e-248	0.761308	0.206	0.064	4.41954e-244	C07-CD8-Tm
SPRY1	2.91285e-243	0.83851	0.169	0.046	7.18891e-239	C07-CD8-Tm
ITM2C	1.76649e-225	0.694194	0.288	0.112	4.35971e-221	C07-CD8-Tm
METRNL	1.34089e-221	0.626746	0.146	0.038	3.30933e-217	C07-CD8-Tm
ANXA2	1.67257e-220	0.743325	0.373	0.171	4.12791e-216	C07-CD8-Tm
S100A10	4.35306e-211	0.647692	0.752	0.519	1.07434e-206	C07-CD8-Tm
LYAR	9.19702e-210	0.752356	0.322	0.139	2.26982e-205	C07-CD8-Tm
KLRB1	3.61515e-208	1.0707	0.447	0.24	8.92218e-204	C07-CD8-Tm
APOBEC3G	1.15929e-202	0.67011	0.411	0.201	2.86113e-198	C07-CD8-Tm
CCL4L2	1.56073e-202	1.03898	0.453	0.246	3.85187e-198	C07-CD8-Tm
CXCR3	1.46363e-201	0.734489	0.262	0.105	3.61225e-197	C07-CD8-Tm
CTSA	6.41678e-201	0.724238	0.289	0.122	1.58366e-196	C07-CD8-Tm
PTPN22	2.11685e-197	0.732475	0.351	0.164	5.22438e-193	C07-CD8-Tm
TNFSF14	3.67335e-196	0.638133	0.144	0.041	9.06582e-192	C07-CD8-Tm
CHST12	1.40492e-195	0.673744	0.283	0.118	3.46735e-191	C07-CD8-Tm
PTGDR	1.96157e-194	0.493467	0.108	0.025	4.84116e-190	C07-CD8-Tm
CD99	1.07651e-193	0.599786	0.703	0.471	2.65683e-189	C07-CD8-Tm
S100A11	5.92106e-179	0.589038	0.692	0.454	1.46132e-174	C07-CD8-Tm
NBL1	7.40023e-176	0.502611	0.101	0.024	1.82638e-171	C07-CD8-Tm
FKBP11	8.92715e-173	0.661455	0.273	0.118	2.20322e-168	C07-CD8-Tm
CPNE7	1.36318e-172	0.470241	0.1	0.024	3.36433e-168	C07-CD8-Tm
CLIC1	7.98138e-167	0.552441	0.721	0.497	1.96981e-162	C07-CD8-Tm
TRG-AS1	1.83053e-163	0.63963	0.196	0.074	4.51774e-159	C07-CD8-Tm
SLC7A5	1.87963e-163	0.669964	0.179	0.065	4.63893e-159	C07-CD8-Tm
MYBL1	8.32734e-160	0.577158	0.129	0.039	2.05519e-155	C07-CD8-Tm
GLIPR2	1.16336e-157	0.593818	0.254	0.11	2.87117e-153	C07-CD8-Tm
PLA2G16	4.32379e-156	0.571722	0.201	0.078	1.06711e-151	C07-CD8-Tm
ABI3	5.02864e-150	0.561952	0.214	0.088	1.24107e-145	C07-CD8-Tm
CTSD	2.12576e-149	0.614791	0.406	0.223	5.24638e-145	C07-CD8-Tm
IL32	1.80937e-145	0.373331	0.909	0.762	4.46553e-141	C07-CD8-Tm
EMB	5.17435e-142	0.632822	0.415	0.235	1.27703e-137	C07-CD8-Tm
CD2	7.79504e-140	0.472289	0.842	0.69	1.92382e-135	C07-CD8-Tm
C9orf142	1.67492e-139	0.568088	0.503	0.306	4.13371e-135	C07-CD8-Tm
CD96	8.48893e-136	0.589627	0.449	0.264	2.09507e-131	C07-CD8-Tm
LCP1	1.04589e-135	0.599125	0.587	0.397	2.58125e-131	C07-CD8-Tm
IFNG	3.32253e-135	0.902525	0.245	0.113	8.20002e-131	C07-CD8-Tm
GYG1	1.96505e-131	0.516835	0.179	0.072	4.84974e-127	C07-CD8-Tm
IFITM2	2.55457e-131	0.575714	0.724	0.547	6.30468e-127	C07-CD8-Tm
ZFP36L2	5.08994e-131	0.476177	0.921	0.82	1.2562e-126	C07-CD8-Tm
ADGRE5	1.6042e-129	0.567143	0.427	0.249	3.95917e-125	C07-CD8-Tm
CTD-3252C9.4	3.66785e-129	0.667523	0.175	0.07	9.05226e-125	C07-CD8-Tm
ARHGAP18	1.00845e-127	0.48596	0.139	0.049	2.48885e-123	C07-CD8-Tm
ACTN4	1.63867e-127	0.561168	0.259	0.125	4.04424e-123	C07-CD8-Tm
CCL3	2.1936e-127	0.819244	0.273	0.134	5.41381e-123	C07-CD8-Tm
[truncated: 1,244 more rows]

## Sheet: Supplementary Table S5
Supplementary Table S5. The deconvolution of the T cell subtypes in the scRNA-seq data
id	C03-CD4-Th17	C05-CD4-Treg	C01-CD4-Tn	C08-CD8-Tem	C02-CD4-Tm	C09-CD8-Temra	C06-CD8-Tn	C07-CD8-Tm	C04-CD4-Th	C10-CD8-Tex
TCGA-ET-A2N0	0.148183	0.147229	0.20297	0.201037	0.123714	0.147314	0	0	0.0295533	0
TCGA-FE-A3PA	0.258642	0.166612	0.0242453	0.0669367	0.0394357	0.0429241	0	0.258863	0.142341	0
TCGA-EM-A1YC	0.184009	0.206617	0	0.0339872	0.0174729	0.0980054	0.161398	0.0766219	0.00288219	0.219005
TCGA-IM-A420	0.12669	0.260577	0.0849999	0.238351	0.0310211	0.128686	0	0.0965093	0.0331652	0
TCGA-FY-A76V	0.214374	0.18219	0	0.0409259	0.0665441	0.0919826	0.067347	0.134536	0.0486335	0.153467
TCGA-EM-A2CR	0.332514	0.141097	0.00186655	0.057373	0.0699602	0.105136	0	0.0833139	0.063479	0.145261
TCGA-EM-A3FO	0.443165	0.0989706	0.0530471	0.0422768	0	0.0576292	0	0.209321	0.0628013	0.032789
TCGA-EL-A3H7	0.196297	0.18425	0.134199	0.19998	0.0186847	0.11634	0	0.113236	0.0370133	0
TCGA-KS-A4I5	0.197255	0.115731	0	0.0108581	0.000464953	0.0348373	0.0550835	0.242709	0.343062	0
TCGA-MK-A84Z	0.0108077	0.255304	0	0.0662486	0.206684	0.103534	0	0.244115	0.0990158	0.0142902
TCGA-EM-A4FM	0.214073	0.196473	0.161804	0.134999	0.0110245	0.0957789	0	0.139306	0.0465411	0
TCGA-BJ-A190	0.231776	0.180566	0	0	0.0181811	0.088738	0.152607	0.0586868	0.0253048	0.24414
TCGA-BJ-A0ZC	0.104877	0.240649	0	0.0104909	0.0875454	0.119935	0.0458715	0.151243	0.0838105	0.155578
TCGA-EM-A4FO	0.102085	0.195942	0.0388027	0.331936	0.0362532	0.141146	0	0.128849	0.0249867	0
TCGA-DJ-A2PO	0.144379	0.165512	0.153563	0.246036	0.00420185	0.153047	0	0.0313463	0.025814	0.0761006
TCGA-EL-A3ZT	0.256058	0.203681	0	0.0572802	0.0346355	0.090998	0.0269958	0.201757	0.0547722	0.0738223
TCGA-DJ-A3V9	0.208884	0.191277	0.0180416	0.0866935	0.0133286	0.0838948	0.0962036	0.176615	0.0636837	0.061378
TCGA-ET-A3DV	0.114189	0.19723	0.0198601	0.104596	0.183817	0.117326	0.0989503	0.0682651	0.0586971	0.0370707
TCGA-FY-A3NN	0.304046	0.119752	0.107381	0.0798218	0	0.122014	0.0960935	0.000942228	0	0.16995
TCGA-DJ-A13O	0.215227	0.168094	0.0989676	0.256281	0.0607111	0.0998107	0	0.0913303	0.00957817	0
TCGA-EM-A1CW	0.0595633	0.239532	0.138302	0.264845	0.10385	0.164514	0	0.0293939	0	0
TCGA-E8-A436	0.142052	0.241087	0.0580492	0.196761	0.0395691	0.12306	0	0.125827	0.0723313	0.00126356
TCGA-DJ-A1QO	0.191364	0.203038	0.113267	0.128071	0.028794	0.108454	0.0234701	0.128708	0.0356911	0.039143
TCGA-E3-A3E2	0.191677	0.188153	0.123729	0.231826	0.0161762	0.111813	0	0.0996848	0.0262256	0.0107156
TCGA-E8-A416	0.211682	0.159979	0	0.0706881	0.0700165	0.0777758	0.0219113	0.114929	0.079712	0.193307
TCGA-EL-A3GV	0.252943	0.163304	0.0700326	0.13505	0.0101554	0.112085	0.0931848	0.0324729	0.0128345	0.117938
TCGA-BJ-A2NA	0.198264	0.191091	0.117971	0.154605	0.00735704	0.122388	0.0201921	0.0983476	0.0673777	0.0224065
TCGA-DJ-A4V0	0.0942263	0.180578	0.0237702	0.32824	0.0372408	0.145469	0	0.0980892	0.0282619	0.0641248
TCGA-EL-A3CM	0.220775	0.167322	0.131973	0.110716	0	0.117275	0.0802042	0.0330972	0.018098	0.12054
TCGA-EM-A3O3	0.0959005	0.246769	0	0	0.0466949	0.273785	0	0.33685	0	0
TCGA-FY-A3TY	0.256422	0.173886	0.0581279	0.186002	0.0551195	0.0788861	0	0.0973314	0.0264181	0.0678073
TCGA-EL-A3T6	0.130663	0.223712	0.0713015	0.273448	0.0461596	0.128779	0	0.113271	0.0126651	0
TCGA-ET-A3BO	0.144605	0.215021	0.177747	0.227644	0.00591662	0.14542	0	0.0596886	0.0167421	0.00721593
TCGA-EM-A2OX	0.16099	0.169683	0.140421	0.0955469	0.00495386	0.0973196	0	0.228001	0.102212	0.000872736
TCGA-EL-A3D6	0.257321	0.195167	0.0461661	0.112793	0.0486933	0.133604	0	0.139871	0.0362217	0.030162
TCGA-J8-A3YF	0.242005	0.203727	0.0194684	0.191103	0.0218265	0.119612	0	0.171715	0.0305425	0
TCGA-CE-A481	0.195299	0.167906	0.0380043	0.141346	0.0036427	0.118046	0.071062	0.112908	0.0564827	0.0953033
TCGA-E8-A419	0.14553	0.243967	0.0232546	0.22907	0.0440877	0.128906	0	0.158546	0.0266391	0
TCGA-ET-A25G	0.198585	0.206279	0.0715193	0.0943318	0.0449162	0.0945502	0	0.179545	0.0926383	0.0176355
TCGA-E8-A438	0.0224178	0.226211	0	0.00605423	0.166123	0.0595406	0	0.375453	0.1442	0
TCGA-E3-A3E0	0.227039	0.165473	0.153937	0.16225	0	0.119825	0.0423836	0.0500259	0	0.0790666
TCGA-EM-A3FR	0.151601	0.202008	0	0.0994008	0.108781	0.104009	0.0902554	0.112987	0.0345423	0.0964161
TCGA-ET-A3DS	0.0412265	0.256327	0	0	0.0889358	0.0774126	0	0.223974	0.113981	0.198143
TCGA-DJ-A4UL	0.138032	0.174691	0.205767	0.156392	0.0287707	0.156831	0	0.109602	0.0299142	0
TCGA-EM-A2CK	0.226682	0.185246	0	0.0341912	0.0289806	0.101351	0.13129	0.0749977	0.0317387	0.185524
TCGA-J8-A3O1	0.295959	0.0867954	0.21719	0.0409703	0	0.122147	0.0700435	0.0096375	0	0.157257
TCGA-FE-A237	0.265583	0.167431	0.0287941	0.0874013	0	0.0915382	0.132164	0.0599055	0.032916	0.134267
TCGA-BJ-A3PT	0.124455	0.205058	0.0512087	0.267406	0.0893961	0.11127	0	0.0870519	0.000323009	0.0638305
TCGA-EM-A3O8	0.210178	0.190265	0	0.00723618	0.0309312	0.0928138	0.148956	0.0845999	0.0283412	0.206678
TCGA-H2-A2K9	0.198093	0.207525	0	0	0.030107	0.0615824	0.0887693	0.153166	0.063269	0.197489
TCGA-DJ-A2Q7	0.207545	0.157845	0.128812	0.140178	0.00576002	0.117165	0.0933873	0.030684	0.0112089	0.107415
TCGA-EL-A3CT	0.220493	0.201862	0.0974412	0.141055	0.017169	0.0836578	0	0.178574	0.0597483	0
TCGA-DJ-A1QM	0.159851	0.222336	0	0	0.0404551	0.0784481	0.0578903	0.161981	0.0825994	0.196438
TCGA-H2-A3RH	0.157269	0.227187	0	0	0.037814	0.0579335	0.0310126	0.236148	0.0850133	0.167624
TCGA-IM-A41Z	0.182892	0.179977	0.123289	0.153769	0.0340258	0.136434	0.0169431	0.0806448	0	0.0920259
TCGA-EM-A22O	0.165928	0.135001	0.294348	0.118161	0	0.144542	0.00392833	0.00195237	0	0.13614
TCGA-DJ-A4UR	0	0.246953	0	0.0494302	0.154698	0.086317	0	0.245258	0.145304	0.0720392
TCGA-IM-A3EB	0.141683	0.241599	0.104185	0.182903	0.0175052	0.168379	0	0.0770285	0.0667179	0
TCGA-EL-A3ZN	0.163237	0.182213	0	0.0906974	0.0936299	0.0572776	0	0.315664	0.0972822	0
TCGA-FK-A3SH	0.267617	0.118497	0.104991	0.00361149	0	0.101641	0.056933	0.134143	0.0881154	0.12445
TCGA-EL-A3ZS	0.141222	0.242498	0.0307117	0.236735	0.045568	0.0808408	0	0.156479	0.0526004	0.0133458
TCGA-EL-A3GR	0.341753	0.128106	0	0.0684292	0.00368052	0.0636911	0.108302	0.0953641	0.0331737	0.1575
TCGA-DE-A3KN	0.312469	0.138682	0	0.0657108	0.00989674	0.094067	0.0701601	0.129588	0.0628774	0.116549
TCGA-EM-A3AI	0.192824	0.195005	0	0	0.0440955	0.0945128	0.111677	0.10925	0.0483318	0.204304
TCGA-ET-A39R	0	0.2402	0.0981571	0.361547	0.0286785	0.176568	0	0.0520107	0.0428388	0
TCGA-DJ-A13X	0.253197	0.148795	0.0505766	0.0924062	0	0.104432	0.127329	0.0422274	0.0252683	0.155769
TCGA-ET-A25O	0.273013	0.156339	0.00419836	0.000982873	0	0.118266	0.169913	0.0459161	0.034268	0.197104
TCGA-EM-A1YD	0.0865311	0.243376	0	0.0226916	0.100545	0.0885097	0	0.19997	0.0658453	0.192531
TCGA-FE-A22Z	0.249073	0.148539	0.187488	0.0674224	0	0.093081	0.00672434	0.149501	0.0169409	0.08123
TCGA-BJ-A2N8	0.250109	0.116187	0.215209	0.114856	0.0620467	0.144254	0	0.00814402	0	0.0891943
TCGA-DJ-A13W	0.177066	0.211622	0	0.0514504	0.0678399	0.0852615	0.0121016	0.166497	0.0826333	0.145528
TCGA-EL-A3N2	0.168555	0.233699	0.104132	0.140385	0.00251716	0.106752	0.00884789	0.169978	0.0651325	0
TCGA-EM-A4FF	0.167579	0.259735	0.0921471	0.187733	0.0254773	0.120592	0	0.0848436	0.0449005	0.0169934
TCGA-EL-A3CU	0.232259	0.197136	0.105929	0.208806	0.0100274	0.109576	0.00080959	0.0447518	0.030111	0.060594
TCGA-J8-A3YD	0.165493	0.226951	0	0.0286905	0.04558	0.106727	0.0942701	0.149447	0.0511589	0.131682
TCGA-FY-A3YR	0.175837	0.23049	0.0481156	0.119974	0.0369525	0.124515	0.00756235	0.165109	0.0860269	0.00541708
TCGA-DJ-A2PV	0.259386	0.125073	0.149239	0.100751	0	0.109718	0.087031	0.00628332	0.000973025	0.161545
TCGA-KS-A4I3	0.211043	0.157913	0.128534	0.110436	0.000367016	0.133086	0.0968581	0.0490552	0.0051939	0.107514
TCGA-EM-A1CV	0.271914	0.13967	0	0.0343691	0	0.100429	0.190974	0.0530546	0.030632	0.178957
TCGA-BJ-A3PR	0.00816264	0.103216	0.0995052	0.570234	0.0172569	0.186341	0	0.0152848	0	0
TCGA-EM-A3O6	0	0.301937	0	0.00929092	0.141323	0.0984047	0	0.266244	0.0719411	0.110859
TCGA-BJ-A45J	0.249133	0.137534	0.158521	0.0944349	0	0.0846879	0	0.21746	0.0582297	0
TCGA-BJ-A28V	0.154882	0.220522	0	0	0.0417636	0.0803509	0.0833399	0.143258	0.0593724	0.216511
TCGA-EM-A3FP	0.138833	0.21517	0	0.168055	0.0492779	0.102414	0.0320155	0.149352	0.0204018	0.124482
TCGA-EM-A3SY	0.0503767	0.463424	0	0.205457	0.061279	0.155062	0	0.0644004	0	0
TCGA-FK-A3S3	0.231229	0.139836	0.216114	0.158989	0.0444029	0.108031	0	0.0890961	0	0.012302
TCGA-FY-A3NP	0.155532	0.217948	0	0	0.0430553	0.0931436	0.0995403	0.133364	0.0535889	0.203828
TCGA-E8-A242	0.147231	0.214259	0.0696775	0.193368	0.0642231	0.128201	0	0.119677	0.0633631	0
TCGA-FY-A3BL	0.249632	0.1438	0.140685	0.076692	0	0.1517	0.0976818	0	0	0.139809
TCGA-EL-A3CR	0.242939	0.194374	0	0.112204	0.0384513	0.0851448	0	0.240296	0.086591	0
TCGA-DJ-A13P	0.215866	0.155126	0.102276	0.0569126	0	0.125042	0.0964718	0.0792285	0.0151005	0.153976
TCGA-FE-A239	0.054772	0.237435	0	0.0300808	0.1045	0.0915911	0.135113	0.146869	0.0630737	0.136565
TCGA-DE-A69K	0.253362	0.116637	0.131588	0.12299	0	0.0917812	0.00300606	0.137504	0.078633	0.0644994
TCGA-E8-A418	0.118775	0.294979	0.0608222	0.136898	0.0333558	0.158625	0	0.127677	0.0688684	0
TCGA-EL-A3D0	0.235425	0.130976	0.220936	0.0569183	0	0.102777	0	0.111066	0.0202667	0.121635
TCGA-EL-A3D4	0.193177	0.197633	0.046904	0.127889	0.155247	0.111367	0	0.144026	0.0200115	0.00374533
TCGA-MK-A4N6	0.13468	0.251767	0.0384133	0.109644	0.0510117	0.0943175	0.0215359	0.164244	0.0943626	0.0400254
TCGA-E8-A437	0.186736	0.194506	0	0.00696594	0.0423018	0.119962	0.0754535	0.185164	0.089967	0.0989432
TCGA-EM-A3FL	0.190279	0.198327	0.0134344	0.074265	0.0516907	0.120881	0.16139	0.03888	0.0152429	0.135611
TCGA-J8-A3YH	0.235377	0.15606	0.124922	0.0583241	0	0.110063	0.0657556	0.102835	0.0265981	0.120065
TCGA-E8-A433	0.212252	0.196128	0.159269	0.163792	0.0388429	0.113985	0	0.0737574	0.0419738	0
TCGA-EL-A4K9	0.198602	0.20154	0.0333892	0.0697928	0.00909017	0.095013	0.082199	0.140957	0.0620483	0.107368
TCGA-E8-A2EA	0.0867678	0.148759	0.131717	0.34624	0.0477457	0.164316	0	0.0367439	0.0377105	0
TCGA-ET-A3BU	0.288077	0.146668	0.0668606	0.0502702	0	0.0951905	0.0754887	0.0813091	0.0547095	0.141426
TCGA-EL-A4K0	0.193318	0.199334	0	0.0201369	0.0304931	0.0950302	0.0862621	0.139472	0.0821877	0.153766
TCGA-EL-A4K1	0.171908	0.23184	0	0.075084	0.125028	0.133606	0	0.181436	0.0810989	0
TCGA-EL-A3CL	0.251026	0.129684	0.170579	0.067372	0	0.119264	0.0300257	0.0474827	0.00877084	0.175797
TCGA-DJ-A2PR	0.147542	0.219242	0.0696082	0.175816	0.00814788	0.143503	0.0662463	0.0720395	0.0499402	0.0479149
TCGA-DJ-A2QA	0.285112	0.0759263	0.217356	0.137577	0.0371888	0.147845	0	0.0459979	0.0392787	0.013718
TCGA-DJ-A3VJ	0.243047	0.169197	0.0326211	0.124221	0.0274553	0.0673422	0	0.242805	0.0933107	0
TCGA-ET-A3DO	0.147541	0.207832	0.0766206	0.386731	0.0157362	0.12154	0	0.0272583	0.0167409	0
TCGA-EM-A2CN	0.142126	0.203114	0.0182824	0.0461923	0.202169	0.100413	0	0.11586	0.0713556	0.100489
TCGA-DJ-A3UV	0.152348	0.227419	0.000428084	0.119076	0.0842659	0.0877912	0.0240286	0.175117	0.0874515	0.042076
TCGA-IM-A4EB	0.239818	0.187074	0.0709347	0.241645	0.0129444	0.0774263	0	0.12866	0.0414978	0
TCGA-EM-A3OA	0.188435	0.207241	0	0.0242077	0.0482931	0.107796	0.13996	0.130796	0.00401478	0.149256
TCGA-EL-A3MW	0.285627	0.106798	0.14973	0.0739202	0	0.113475	0.0459482	0.0444891	0.00412824	0.175885
TCGA-FE-A234	0.223318	0.209449	0.0916191	0.112369	0.0157721	0.116494	0.0178308	0.141609	0.0461307	0.0254073
TCGA-EM-A2CQ	0.2218	0.180359	0	0.0582518	0.031636	0.101162	0.167067	0.0549165	0.0247106	0.160097
TCGA-FY-A40K	0.219669	0.16375	0.0540646	0.0975228	0.00161278	0.0978094	0.0940495	0.09545	0.0246521	0.15142
TCGA-ET-A40P	0.0278635	0.196717	0	0.348989	0.167466	0.0599445	0	0.157249	0.0294499	0.0123214
TCGA-DJ-A1QF	0.251433	0.148675	0.0496861	0.0269251	0	0.107197	0.12341	0.0570821	0.0475736	0.188017
TCGA-EL-A4KH	0.222028	0.160627	0.131003	0.118348	0.0443995	0.0916856	0	0.117882	0.0714723	0.0425559
TCGA-ET-A3BV	0.250627	0.218713	0	0	0.0338258	0.0543673	0.0147826	0.178567	0.086876	0.16224
TCGA-CE-A27D	0.0116986	0.218781	0.0888353	0.239057	0.0543608	0.174534	0	0.142108	0.0706258	0
TCGA-EL-A4KI	0.261865	0.144812	0.0851202	0.0682877	0.0992189	0.0972694	0	0.0899605	0.0581487	0.0953179
TCGA-KS-A4I7	0.219246	0.181327	0.0289058	0.128909	0.0124509	0.0959225	0.0743959	0.126826	0.0579616	0.0740554
TCGA-EM-A3SZ	0.178198	0.236235	0.0886197	0.207137	0.0388292	0.121041	0	0.0818849	0.0480548	0
TCGA-DJ-A3VB	0.126073	0.233366	0	0.051735	0.0799794	0.0912793	0	0.251869	0.165699	0
TCGA-DJ-A2PP	0.223234	0.190915	0	0	0.00521945	0.090274	0.128648	0.0791441	0.0382389	0.244327
TCGA-DJ-A4V4	0.167088	0.219097	0.0781206	0.115109	0.0709643	0.133709	0.048924	0.113	0.0281103	0.0258766
TCGA-EL-A4KG	0.0957947	0.248391	0.0081965	0.00451811	0.0849725	0.111275	0	0.227335	0.219518	0
TCGA-FE-A3PD	0.144921	0.191623	0.0898409	0.190175	0.0346723	0.108606	0	0.167874	0.0722873	0
TCGA-ET-A40R	0.216045	0.199561	0.0419733	0.147142	0.0386325	0.0727085	0	0.16814	0.0468497	0.0689479
TCGA-EM-A4FK	0.18012	0.208472	0	0	0.0360948	0.0877725	0.0853116	0.123697	0.0410942	0.237438
TCGA-DJ-A2PU	0.247928	0.136273	0.0932305	0.0731477	0	0.10758	0.112894	0.046729	0.0172585	0.16496
TCGA-J8-A3YG	0.20908	0.207748	0.0152226	0.0858238	0.0196817	0.0971735	0.0585684	0.163821	0.0871508	0.0557309
TCGA-BJ-A2N9	0	0.194829	0.192701	0.323881	0.11611	0.156931	0	0.0133935	0	0.00215411
TCGA-EM-A22Q	0	0.176359	0.0470506	0.0888346	0.178596	0.14222	0	0.201804	0.115716	0.0494187
TCGA-FE-A23A	0.0648371	0.207698	0.11611	0.244185	0.0531281	0.131671	0	0.107708	0.0746621	0
TCGA-EL-A3T2	0.213131	0.178664	0	0.0282713	0.030452	0.0932814	0.133213	0.0751609	0.0241254	0.2237
TCGA-ET-A39K	0.242495	0.107687	0.15922	0.17516	0.0435729	0.119669	0	0.130488	0.0217072	0
TCGA-H2-A26U	0.0739992	0.209326	0.0691575	0.308176	0.0392205	0.145042	0	0.0785667	0.0765127	0
TCGA-EM-A3AO	0.176259	0.262586	0	0.12217	0.0477847	0.129399	0	0.186969	0.0748321	0
TCGA-BJ-A45H	0.229125	0.178475	0.0352705	0.122005	0.0215329	0.106601	0.0507644	0.136425	0.0480071	0.0717948
TCGA-J8-A3O0	0.242941	0.174534	0	0.075026	0.0105813	0.0795337	0.141369	0.0886065	0.0324205	0.154989
TCGA-EM-A2P2	0.32373	0.119349	0.0639615	0.0851893	0	0.0941595	0.129977	0.0135861	0.0446023	0.125446
TCGA-IM-A3ED	0.220633	0.151915	0.109273	0.129273	0.000417675	0.117971	0.0561412	0.0664333	0.0458925	0.10205
TCGA-BJ-A18Y	0.183225	0.203438	0	0	0.0482363	0.0869003	0.0871378	0.129263	0.0629971	0.198802
TCGA-ET-A40S	0.129262	0.217788	0.0571303	0.231321	0.0316389	0.0676506	0	0.179315	0.0858947	0
TCGA-EL-A4K7	0.290241	0.146207	0.132821	0.0890445	0.000533957	0.0856434	0	0.154245	0.0670455	0.0342188
TCGA-EL-A3GZ	0.239999	0.160427	0.150202	0.0990419	0	0.104548	0.00733073	0.114753	0.0364526	0.0872451
TCGA-BJ-A0ZJ	0.176793	0.169755	0.134615	0.279905	0.00800555	0.141604	0	0.0225868	0	0.0667368
TCGA-BJ-A0ZF	0.128266	0.192642	0.0716234	0.106246	0.136009	0.103486	0	0.0920727	0.0425762	0.127078
TCGA-FE-A232	0.116727	0.23933	0.0813126	0.151484	0.0412475	0.142097	0.0477482	0.114272	0.0657823	0
TCGA-DJ-A3V4	0.129188	0.243013	0.148955	0.179824	0.0524366	0.147276	0.00666984	0.0701731	0.0191816	0.00328281
TCGA-DJ-A3UP	0.180682	0.177136	0.0737652	0.069525	0.0364162	0.12155	0.0933983	0.0660571	0.0376801	0.14379
TCGA-DJ-A1QN	0.203988	0.155962	0.127118	0.054045	0	0.0909552	0.0356832	0.153459	0.066396	0.112394
TCGA-EM-A3AJ	0.12012	0.176657	0.0238151	0.471892	0.0705571	0.136958	0	0	0	0
TCGA-EM-A1YA	0.16356	0.208506	0	0.0787781	0.0320518	0.0729578	0.137932	0.084335	0.010408	0.211471
TCGA-FY-A3R8	0.184551	0.233223	0.0840738	0.128839	0.0199386	0.113328	0	0.162961	0.0730849	0
TCGA-BJ-A45K	0.130563	0.248052	0	0	0.0815556	0.0785785	0.0308139	0.187944	0.0539442	0.188549
TCGA-DJ-A3V2	0.110672	0.105131	0.154701	0.423446	0.00165773	0.168874	0	0.0355189	0	0
TCGA-J8-A3O2	0.214499	0.182312	0.112605	0.126571	0.0610237	0.0893389	0	0.117097	0.0105335	0.0860209
TCGA-ET-A3BN	0.34366	0.124088	0	0.070613	0.0093575	0.0854551	0.151877	0.0392637	0.0283177	0.147368
TCGA-DJ-A3UU	0.192407	0.197151	0.0108186	0.118858	0.0287289	0.118871	0.123592	0.0661803	0.0451344	0.0982601
TCGA-DJ-A3UQ	0.162685	0.219027	0.117638	0.143282	0.0301123	0.105502	0.0109637	0.125834	0.0606443	0.0243126
TCGA-DJ-A3V3	0.15605	0.162983	0.132812	0.187436	0.02	0.139325	0	0.123201	0.0506912	0.0275021
TCGA-FY-A3R9	0.188667	0.226798	0	0.0134552	0.0474613	0.0868223	0.082305	0.121458	0.0215909	0.211442
TCGA-KS-A41J	0.194586	0.229973	0.116223	0.219042	0.0246049	0.151348	0	0.0399404	0.0242819	0
TCGA-EL-A4K2	0.0937413	0.250122	0	0.101661	0.127336	0.0849519	0	0.183671	0.0406913	0.117826
TCGA-FY-A3WA	0.0786788	0.255144	0	0	0.0538495	0.0643622	0	0.226971	0.0757269	0.245268
TCGA-DJ-A13S	0.117928	0.255173	0	0	0.0955009	0.0971646	0.0147077	0.172	0.0848755	0.16265
TCGA-DJ-A3US	0.0498883	0.210069	0.0559272	0.269307	0.112916	0.146535	0	0.118537	0.0368217	0
TCGA-ET-A2N4	0.237988	0.148991	0.120302	0.078697	0	0.114431	0.105855	0.0376158	0.00757224	0.148549
TCGA-ET-A39N	0.157461	0.223402	0	0.0250363	0.0526317	0.0867003	0.079499	0.159568	0.0666743	0.149027
TCGA-EM-A4FV	0.154371	0.177111	0.108453	0.155834	0.00947101	0.11356	0.0358731	0.0962153	0.0224644	0.126647
TCGA-BJ-A0ZA	0.227437	0.160539	0	0.0896456	0.0101478	0.102907	0.174169	0.0297031	0.0170383	0.188413
TCGA-BJ-A0Z0	0.147073	0.210939	0	0	0.0605145	0.08752	0.0761065	0.130727	0.0816214	0.205498
TCGA-DJ-A4V5	0.18144	0.19745	0.0372989	0.137672	0.0322233	0.0844014	0	0.169799	0.100123	0.0595924
TCGA-EL-A3H5	0.275261	0.181334	0.0240712	0.167648	0.0360748	0.109958	0	0.155299	0.0503545	0
TCGA-EL-A3T9	0.25012	0.195453	0	0.0812451	0.0236543	0.0451265	0	0.12049	0.0639414	0.219969
TCGA-J8-A42S	0.224718	0.18474	0	0.0529016	0.0194789	0.0915248	0.146676	0.147072	0.0408803	0.0920089
TCGA-EM-A3FM	0.196787	0.246163	0.0809182	0.147169	0.0576763	0.104385	0	0.125298	0.0416038	0
TCGA-ET-A40T	0.178834	0.18774	0.083483	0.186598	0.00542814	0.103872	0	0.15056	0.0595845	0.0439004
TCGA-J8-A4HW	0.255705	0.167869	0	0.00551877	0	0.08588	0.138426	0.111651	0.0589106	0.17604
TCGA-ET-A25J	0.145394	0.187869	0.230771	0.136131	0	0.166196	0.0542387	0.0126252	0	0.0667753
TCGA-BJ-A28R	0.147887	0.218173	0.152991	0.210326	0.015289	0.152945	0.00390189	0.0649917	0.0306328	0.00286251
TCGA-BJ-A3F0	0	0.177224	0	0.103394	0.362045	0.0970088	0	0.0579808	0.202348	0
TCGA-EL-A3H2	0.112351	0.240383	0	0	0.0529368	0.0952075	8.59666e-05	0.195004	0.0784112	0.225621
TCGA-E3-A3E1	0.245001	0.155553	0.168154	0.125861	0	0.122466	0.039927	0.0647671	0.00823477	0.0700361
TCGA-FK-A4UB	0.240479	0.211557	0	0.0463133	0.0371199	0.0682368	0.0306538	0.18524	0.0864381	0.0939626
TCGA-QD-A8IV	0.167656	0.19711	0	0.0587137	0.0651732	0.107722	0.0826567	0.106921	0.039347	0.1747
TCGA-DJ-A2QC	0.280041	0.080922	0.222181	0.178282	0	0.109117	0	0.098555	0.0092484	0.021653
TCGA-EL-A3CN	0.0854964	0.251728	0.0597917	0.192847	0.0247093	0.137275	0	0.142542	0.105611	0
TCGA-DJ-A3UM	0.206605	0.200994	7.35877e-06	0.0731307	0.0105829	0.124162	0.145072	0.0910481	0.0578626	0.0905352
TCGA-BJ-A291	0.191671	0.22724	0	0.0824014	0.0312139	0.115126	0.119187	0.0788684	0.039758	0.114534
TCGA-EL-A3GY	0.292803	0.125478	0.15185	0.166212	0.0214647	0.109878	0.0136052	0.00353409	0	0.115174
TCGA-DJ-A2PW	0.156472	0.219067	0	0.0693523	0.0274177	0.103784	0.0714199	0.145561	0.177822	0.0291034
TCGA-EM-A2CS	0.269789	0.144033	0.0672034	0.043445	0	0.104767	0.142396	0.0464878	0.0176374	0.164241
TCGA-EL-A3ZM	0.205223	0.203101	0.114916	0.0974036	0.0191374	0.080915	0	0.152308	0.126996	0
TCGA-E8-A417	0.084111	0.212088	0.211951	0.220066	0	0.218122	0	0.0536616	0	0
TCGA-EL-A3MZ	0.208729	0.20474	0.0919813	0.120182	0.0390271	0.112066	0	0.165065	0.0582102	0
TCGA-FE-A235	0.253468	0.158334	0.0516516	0.143253	0.0319065	0.0884452	0.0834934	0.123626	0.0307856	0.0350368
TCGA-CE-A483	0.218553	0.140395	0.19675	0.102635	0	0.145872	0.0857624	0	0.000161391	0.109873
TCGA-BJ-A45C	0.125307	0.209509	0	0.0384168	0.0666918	0.0988017	0.200712	0.106737	0.0138839	0.139941
TCGA-KS-A41F	0.189642	0.189921	0	0	0.0672284	0.114779	0	0.19279	0.207836	0.0378032
TCGA-DJ-A3V0	0.151574	0.25845	0.0506886	0.133544	0.0512044	0.122799	0	0.160336	0.0714039	0
TCGA-ET-A39S	0.305247	0.135484	0.0712369	0.0856039	0	0.0982446	0.116823	0.0400659	0.00107909	0.146217
TCGA-EL-A3TB	0.22833	0.166562	0.208178	0.15721	0	0.126455	0	0.0129445	0	0.100321
TCGA-E8-A432	0.227998	0.235839	0	0.0289578	0.0237019	0.121352	0	0.205726	0.0670289	0.0893968
TCGA-ET-A3BT	0.217328	0.176037	0.135847	0.107805	0.00188286	0.117659	0.0727799	0.0438934	0.0224044	0.104364
TCGA-DJ-A3VL	0	0.0998564	0	0.319892	0.439948	0.140303	0	0	0	0
TCGA-ET-A25K	0.283417	0.158258	0	0.0630213	0.00144315	0.0853377	0.146629	0.108255	0.0339398	0.119699
TCGA-ET-A3BS	0.148523	0.134533	0.172639	0.369341	0	0.174964	0	0	0	0
TCGA-BJ-A45G	0.218687	0.182152	0	0.0572449	0.0368043	0.0987541	0.130992	0.0864013	0.0353718	0.153593
TCGA-H2-A421	0.052947	0.244188	0.0800568	0.34474	0.0195214	0.120623	0	0.109431	0.028493	0
TCGA-DE-A0XZ	0.150462	0.195336	0.0571526	0.164972	0.00497752	0.117916	0.0634489	0.102442	0.0583087	0.0849841
TCGA-BJ-A45I	0.116741	0.259819	0.057519	0.180574	0.021237	0.126146	0	0.146474	0.0914893	0
TCGA-KS-A41I	0.0996586	0.242117	0	0.126551	0.0715076	0.0779761	0	0.198402	0.0731188	0.110669
TCGA-DJ-A2PZ	0.2374	0.17649	0.131554	0.122331	0.0112252	0.138043	0.0592993	0.0242399	0.0273874	0.0720304
TCGA-DJ-A3V7	0.167396	0.247891	0.15621	0.160546	0.0099564	0.139237	0	0.0893632	0.0294004	0
TCGA-EL-A3GO	0.0724567	0.239	0	0.0332886	0.13067	0.101436	0	0.221897	0.0742465	0.127004
TCGA-EM-A2CL	0.204981	0.173616	0	0	0.0251393	0.100188	0.164206	0.0778507	0.0374732	0.216546
TCGA-MK-A4N7	0.243406	0.143625	0.114601	0.0500204	0	0.116723	0.121861	0.0320143	0.0120775	0.165671
TCGA-DJ-A2Q4	0.241091	0.147888	0.131729	0.111663	0	0.094319	0	0.175609	0.0752744	0.0224269
TCGA-EL-A3T7	0.265021	0.150058	0.0807854	0.103463	0.0135826	0.106216	0.0966315	0.0339639	0.0301066	0.120172
TCGA-DJ-A3UR	0.211894	0.137397	0.196644	0.065952	0	0.128894	0.0680434	0.0366506	0	0.154525
TCGA-CE-A13K	0.210119	0.17213	0	0.0503778	0.00715105	0.109139	0.0680832	0.165149	0.0724504	0.1454
TCGA-J8-A4HY	0.170435	0.233552	0.116567	0.156086	0.0590125	0.14921	0.0251405	0.0721842	0	0.0178124
TCGA-DJ-A3V5	0.218192	0.201559	0.0177395	0.075452	0.0164549	0.101796	0.122036	0.0748821	0.0619247	0.109965
TCGA-DJ-A1QQ	0.229271	0.144737	0.117218	0.0363061	0	0.103652	0.0690133	0.103956	0.0423222	0.153523
TCGA-EL-A3H3	0.237046	0.224203	0.00616247	0.240527	0.0183114	0.139602	0	0.0403111	0.0938378	0
TCGA-DJ-A4UP	0.220001	0.183253	0.0208464	0.285029	0.060152	0.0663574	0	0.125874	0.0032381	0.035249
TCGA-DE-A7U5	0.183517	0.217025	0.0730924	0.232587	0.0295567	0.0799505	0	0.135945	0.0483267	0
TCGA-EL-A4K6	0.0712649	0.24414	0	0.00558213	0.175772	0.0878725	0	0.233602	0.061191	0.120576
TCGA-EL-A3MY	0.301977	0.188865	0.0780687	0.103101	0.0294104	0.0746049	0	0.178959	0.0208982	0.0241154
TCGA-DJ-A3VA	0.186231	0.175254	0.105561	0.0907073	0.0220329	0.128305	0.0437001	0.138139	0.046209	0.0638607
TCGA-DJ-A4UT	0.0922265	0.204893	0.0370952	0.247253	0.0412429	0.139502	0	0.175068	0.0627193	0
TCGA-ET-A25I	0.169144	0.183531	0.0939967	0.184151	0.0459241	0.133692	0.0236826	0.0379722	0	0.127906
TCGA-BJ-A45E	0	0	0	0.666959	0.0167824	0.316258	0	0	0	0
TCGA-E8-A3X7	0.153734	0.224447	0.163168	0.159318	0.0531204	0.142079	0	0.0676655	0.0364671	0
TCGA-DJ-A1QH	0.214875	0.177079	0.11624	0.129944	0.00125092	0.134273	0.100275	0.0287185	0.0273957	0.0699502
TCGA-BJ-A0ZB	0.22681	0.168116	0.13888	0.104318	0	0.140927	0.0881738	0.0192125	0.00887471	0.104688
TCGA-BJ-A3PU	0.211299	0.203365	0.13296	0.0947986	0.0347776	0.159437	0	0.11453	0.0488329	0
TCGA-EM-A2CT	0.29044	0.126662	0.0514438	0.0449381	0.00785984	0.0998367	0.173433	0.00278342	0	0.202603
TCGA-BJ-A192	0.171962	0.236279	0	0	0.0306615	0.0676499	0	0.158869	0.0660965	0.268482
TCGA-E8-A414	0.160405	0.223359	0	0.12091	0.0388176	0.0849921	0.010126	0.141183	0.135031	0.0851767
TCGA-FY-A3ON	0.236618	0.156009	0.120911	0.107704	0	0.103949	0	0.140263	0.0727366	0.0618107
TCGA-BJ-A28W	0.0874058	0.0516958	0.1849	0.48243	0	0.179136	0	0.0144332	0	0
TCGA-EL-A3CX	0.175814	0.135811	0.0940679	0.210294	0.00191731	0.0799073	0.122241	0	0.00247178	0.177476
TCGA-DJ-A4V2	0.243343	0.183238	0.0423992	0.112769	0.0203464	0.0814559	0.0586236	0.134869	0.0627703	0.0601857
TCGA-ET-A39M	0.124697	0.129209	0.110812	0.421472	0.000837644	0.104322	0	0.0609102	0.0477401	0
TCGA-DJ-A3VM	0.206132	0.190294	0	0	0.0231668	0.0947043	0.119515	0.113874	0.043954	0.208361
TCGA-BJ-A28S	0.209838	0.174643	0.0366398	0.0328973	0.0151383	0.107773	0.154601	0.0697396	0.0294022	0.169327
TCGA-FK-A3SB	0.269702	0.165865	0	0.0350194	0	0.0988407	0.141276	0.0830994	0.0459602	0.160238
TCGA-H2-A422	0.209111	0.192384	0.0543846	0.0816031	0.00842828	0.127954	0.147165	0.0538981	0.0259086	0.0991641
TCGA-DJ-A3UT	0.170205	0.21253	0	0.0420854	0.131107	0.104978	0.0500168	0.127743	0.0294892	0.131845
TCGA-BJ-A0Z5	0.238357	0.162194	0.156939	0.101787	0.00493327	0.141665	0.0368851	0.0572194	0.0174775	0.0825427
TCGA-EM-A4FN	0.251669	0.169451	0.0761213	0.127256	0.0191576	0.0704272	0	0.176932	0.108987	0
TCGA-BJ-A4O9	0.240214	0.0903964	0.253232	0.000396878	0	0.138696	0.0276385	0.0305533	0	0.218873
TCGA-FK-A3SD	0.00348391	0.270114	0	0.0474943	0.221029	0.106553	0	0.208873	0.0951167	0.0473363
TCGA-FY-A40L	0.15335	0.247757	0.0776095	0.18157	0.0214999	0.121405	0	0.135677	0.0611321	0
TCGA-ET-A3DW	0.156763	0.236988	0.150875	0.178931	0.0215189	0.139726	0	0.075689	0.0395087	0
TCGA-FY-A4B0	0.0496888	0.269005	0	0	0.0366495	0.0523334	0	0.240122	0.0833654	0.268836
TCGA-ET-A2MZ	0.309158	0.126834	0.0659967	0.0820774	0	0.0884964	0.0975744	0.0841207	0.0369691	0.108773
TCGA-E8-A2JQ	0.0035556	0.1564	0.0637113	0.466207	0.0367438	0.234279	0	0.0153322	0.0237706	0
TCGA-DJ-A3VF	0.186295	0.243671	0.0291818	0.21535	0.0517938	0.0998222	0	0.135167	0.0387192	0
TCGA-ET-A39L	0.256185	0.149433	0	0.0734093	0.0197603	0.087559	0.141309	0.0825149	0.0328851	0.156945
TCGA-EM-A3AP	0.247262	0.164821	0	0.0207338	0.0243914	0.0940731	0.123182	0.0689948	0.0476979	0.208843
TCGA-MK-A4N9	0.222289	0.174827	0.0255426	0.0905652	0.0166511	0.0947416	0.110464	0.127371	0.0352303	0.102318
TCGA-EM-A22I	0.237977	0.171488	0.113342	0.112358	0.0173472	0.0868493	0	0.175114	0.0647616	0.0207632
TCGA-DJ-A2PN	0.260554	0.164993	0.0778462	0.0837705	0.00889746	0.11628	0.0709483	0.0830687	0.0469318	0.0867099
TCGA-E3-A3DY	0.171286	0.192736	0.138375	0.150667	0.00199619	0.125226	0.0494598	0.0736884	0.0242472	0.072318
TCGA-DJ-A3VD	0.16576	0.246957	0.0702095	0.19924	0.0367035	0.0679556	0	0.149045	0.0392786	0.0248499
TCGA-DJ-A2Q3	0.175809	0.207967	0.113075	0.224771	0.0213221	0.129276	0	0.0856209	0.0421592	0
TCGA-ET-A3DP	0.255636	0.115661	0.176647	0.124	0.00984449	0.1176	0.0763332	0.0186549	0	0.105623
TCGA-L6-A4EU	0.0982972	0.298398	0	0	0.117045	0.147314	0	0.268852	0.0700945	0
TCGA-EL-A4JW	0.215913	0.174247	0	0.123182	0.0198648	0.0759009	0.107293	0.141367	0.0708785	0.0713534
TCGA-E8-A415	0.187357	0.198117	0.031373	0.115267	0.0332942	0.130584	0.0890403	0.0987889	0.0524032	0.063775
TCGA-BJ-A3EZ	0.179006	0.243788	0.07448	0.136865	0.0253778	0.129496	0.0113977	0.13984	0.0597494	0
TCGA-ET-A3DU	0.00355095	0.162162	0.0897953	0.388885	0.0700682	0.198974	0	0.0583568	0.0282074	0
TCGA-DJ-A3UZ	0.0990687	0.151466	0.0177042	0.25296	0.0414709	0.139814	0.136808	0.128582	0.0261715	0.00595474
TCGA-FK-A3SE	0.318678	0.119926	0.106443	0.060135	0	0.104591	0.0996484	0.0142995	0	0.17628
TCGA-DJ-A2PY	0.26625	0.175084	0.0900262	0.1303	0.0215487	0.120938	0.0389746	0.0594521	0.0430083	0.0544177
TCGA-DE-A69J	0.203798	0.185006	0.1322	0.110664	0.00356296	0.113653	0.0386707	0.129951	0.0558836	0.0266095
TCGA-EL-A3GP	0.360268	0.106289	0.0619348	0.234308	0.00559262	0.0932895	0	0.0115002	0	0.126817
TCGA-DJ-A3UO	0.174317	0.214994	0.0287101	0.0577631	0.00674188	0.108641	0.123846	0.134405	0.0846992	0.0658835
TCGA-EL-A4K4	0.200451	0.185855	0.135822	0.141003	0.0184888	0.0837152	0	0.107418	0.027984	0.0992636
TCGA-ET-A39I	0.231591	0.17402	0	0	0.0112836	0.0837645	0.138307	0.08485	0.0474346	0.22875
TCGA-DE-A4MB	0.257605	0.258898	0	0.0907469	0.0558426	0.128348	0	0.157385	0.000943293	0.0502313
TCGA-EL-A3CZ	0.252443	0.153371	0	0.0360312	0.0139286	0.092786	0.130673	0.0434249	0.0367278	0.240614
TCGA-DJ-A1QG	0.259401	0.157865	0.000892766	0.0501174	0.0199024	0.112975	0.123945	0.0753499	0.0328924	0.166659
TCGA-GE-A2C6	0.0575962	0.252022	0.0469524	0.261191	0.0616373	0.122759	0	0.131608	0.0662339	0
TCGA-DJ-A3UN	0.193662	0.173102	0.087109	0.114965	0.0222168	0.113357	0.0836798	0.0929103	0.0113826	0.107615
TCGA-BJ-A0YZ	0.150386	0.23008	0	0	0.0542025	0.0926609	0.0742492	0.142881	0.0691135	0.186428
TCGA-EL-A3ZP	0.0893065	0.228659	0.0327235	0.192987	0.0350956	0.122298	0	0.206032	0.0928972	0
TCGA-J8-A3YE	0.253283	0.129122	0.0600774	0.00321456	0.00665974	0.117375	0.181464	0.118658	0	0.130146
TCGA-DJ-A13T	0.252997	0.156605	0.0982766	0.0837231	0	0.121273	0.0958002	0.0349301	0.00155503	0.15484
TCGA-EM-A3FQ	0.203387	0.202518	0.0359145	0.168895	0.0373532	0.0884542	0	0.13141	0.0813549	0.0507137
TCGA-EL-A3CP	0.256845	0.156605	0.0112861	0.028926	0	0.111505	0.177166	0.0689441	0.0369807	0.151742
TCGA-DJ-A3UY	0.205531	0.193421	0.104453	0.133742	0.0388121	0.105124	0.0537315	0.0597101	0.0216588	0.0838167
TCGA-EM-A3O7	0.216403	0.143346	0.151995	0.0476971	0	0.119254	0.0557932	0.0772769	0.0131713	0.175064
TCGA-FE-A230	0.104909	0.22456	0.106219	0.21145	0.0111331	0.132504	0.0397612	0.081089	0.0598826	0.0284921
TCGA-EL-A3H1	0.0486484	0.253834	0	0.049271	0.18576	0.0918023	0	0.214162	0.0654241	0.0910991
TCGA-IM-A3U2	0.239624	0.186765	0.0933026	0.0893921	0.0490743	0.104625	0	0.15563	0.0815871	0
TCGA-DJ-A2PS	0.255089	0.141015	0.125206	0.153549	0.00845959	0.103685	0.0380697	0.0575496	0.0163743	0.101003
TCGA-EM-A2CU	0.152957	0.130104	0.0279702	0.16456	0.00695438	0.0962327	0.0517731	0.232161	0.106023	0.0312656
TCGA-EM-A1CU	0.271048	0.139714	0.106982	0.0663162	0	0.0948845	0.0656085	0.096013	0.0508668	0.108567
TCGA-ET-A4KN	0	0.0895087	0	0.012234	0.195713	0.174215	0	0.0776801	0.450649	0
TCGA-ET-A40Q	0.124817	0.296075	0.023215	0.181127	0.060023	0.1254	0	0.131908	0.0574351	0
TCGA-EL-A3ZH	0	0.244561	0	0.0854476	0.287704	0.0951867	0	0.191197	0.0343661	0.0615384
TCGA-FY-A3R7	0.209333	0.194275	0	0.117259	0.0276621	0.0978576	0.0888236	0.109927	0.0379425	0.11692
TCGA-ET-A3BX	0.257464	0.155769	0.0578871	0.0615674	0.00637628	0.081466	0.0646426	0.140034	0.0956604	0.0791333
TCGA-DJ-A2Q2	0.129421	0.222591	0.100873	0.276484	0.0775006	0.123457	0	0.00881322	0	0.0608602
TCGA-DJ-A1QE	0.251892	0.159675	0.0488018	0.0764074	0.0180352	0.0942333	0.103839	0.0754368	0.0721767	0.0995029
TCGA-EL-A3ZL	0.167964	0.248329	0	0.0598174	0.0746825	0.0682429	0.0486353	0.244106	0.0381567	0.050066
TCGA-DJ-A13U	0.161645	0.164517	0.258313	0.111887	0	0.149803	0.0487959	0	0	0.10504
TCGA-DJ-A2Q5	0.127815	0.18518	0.119071	0.249607	0	0.146026	0	0.121037	0.045612	0.00565079
TCGA-EL-A4JZ	0.118543	0.278313	0.0046051	0.215825	0.040968	0.0818209	0	0.180108	0.0798172	0
TCGA-EM-A22N	0.0981575	0.253569	0	0	0.0901006	0.0880069	0	0.195425	0.060909	0.213831
TCGA-BJ-A2N7	0.192147	0.192699	0.0418577	0.119306	0.117144	0.124302	0.101721	0.0290239	0	0.0817997
TCGA-DJ-A1QD	0.270562	0.15186	0.0565645	0.112302	0.00276468	0.111009	0.118162	0.0512458	0.020463	0.105066
TCGA-BJ-A0ZE	0.286606	0.136072	0.100589	0.0393738	0.013773	0.116011	0.0644868	0.0438278	0.0206858	0.178575
TCGA-EM-A4FH	0.0763917	0.241276	0	0.0780823	0.200184	0.128846	0.0362241	0.143315	0.0333637	0.0623165
TCGA-BJ-A45D	0.0913771	0.18973	0.0698623	0.191756	0.156545	0.103556	0	0.121164	0.050157	0.0258534
TCGA-ET-A2MX	0.247746	0.144373	0.25045	0.161296	0	0.111785	0	0.0664354	0	0.0179156
TCGA-EL-A3CW	0.220713	0.174516	0.083871	0.210814	0.0462356	0.11191	0	0.0507494	0.00163607	0.0995553
TCGA-EM-A3AN	0.273517	0.148383	0.0907418	0.100513	0	0.0965337	0.0666469	0.0890535	0.04159	0.0930203
TCGA-CE-A482	0.259132	0.159132	0.072372	0.0680522	0	0.0702783	0.0211049	0.201161	0.0951544	0.0536133
TCGA-BJ-A0ZH	0.22949	0.192479	0.124541	0.14185	0.0139003	0.108899	0	0.12512	0.0637211	0
TCGA-EM-A3ST	0.334947	0.103076	0.059957	0.00853811	0.00686641	0.109907	0.015901	0.147598	0.0720661	0.141144
TCGA-BJ-A290	0.237587	0.110349	0.244437	0.0463127	0	0.114682	0	0.108653	0	0.137979
TCGA-FY-A4B4	0.186611	0.231816	0.00641331	0.103013	0.0154505	0.102695	0.0321363	0.176015	0.141009	0.00484023
TCGA-FY-A4B3	0.264549	0.165019	0.000196625	0.0313626	0.00274843	0.0748269	0.132139	0.105222	0.0881913	0.135745
TCGA-FY-A3RA	0.229181	0.17682	0.0991329	0.110678	0	0.128022	0.100248	0.0541531	0.0258366	0.0759284
TCGA-DJ-A2QB	0.179688	0.228169	0	0	0.0469928	0.0835357	0.048899	0.129555	0.0529372	0.230223
TCGA-ET-A39P	0.234302	0.179632	0.131776	0.114084	0	0.129828	0.0846035	0.0172416	0.0140218	0.0945096
TCGA-DE-A0Y2	0.272888	0.171226	0.0179296	0.106587	0.015079	0.0866507	0.0890206	0.120748	0.0682881	0.0515829
TCGA-BJ-A0ZG	0.199621	0.14937	0.0563167	0.0961344	0.0333902	0.127488	0.156984	0.0161423	0.0162257	0.148328
TCGA-DJ-A2PQ	0.280244	0.14495	0.0141698	0.0556218	0.00161301	0.103007	0.172373	0.0486095	0.0318776	0.147534
TCGA-EL-A3ZR	0.0582995	0.246941	0	0.0268194	0.20976	0.107435	0	0.21379	0.070811	0.0661447
TCGA-DJ-A3VG	0.153725	0.224275	0	0.0278707	0.099316	0.100635	0.0320698	0.180526	0.0571418	0.124441
TCGA-E8-A434	0.16547	0.213712	0.0772664	0.123575	0.0387796	0.119306	0.0855786	0.0908935	0.0319079	0.0535106
TCGA-DJ-A2Q6	0.215952	0.197552	0.0568032	0.143034	0.0348764	0.0970836	0.0281395	0.124314	0.0656066	0.0366384
TCGA-DJ-A2Q1	0.267193	0.264973	0	0.107392	0.0189717	0.067981	0	0.156943	0.090174	0.0263736
TCGA-DJ-A13R	0	0	0	0.50944	0.254211	0.236349	0	0	0	0
TCGA-EM-A2P3	0.232277	0.185398	0.053541	0.0899933	0.00416771	0.109424	0.106958	0.0820439	0.0517368	0.0844604
TCGA-BJ-A28T	0	0.178203	0.0798583	0.4385	0.0225214	0.157822	0	0.103053	0.0200421	0
TCGA-ET-A39O	0.171847	0.245	0.086373	0.169196	0.0296785	0.141709	0	0.0810569	0.0751395	0
TCGA-EL-A3T1	0.151314	0.19351	0.155333	0.191905	0.0114114	0.125753	0	0.0929416	0.0778317	0
TCGA-EL-A3CO	0.188518	0.179955	0	0.274629	0.0665909	0.0941176	0	0.0896959	0	0.106493
TCGA-E8-A44M	0	0.191165	0.0355357	0.433503	0.0222645	0.230988	0	0.0230449	0.0634982	0
TCGA-EM-A1CS	0.236996	0.163091	0.00591553	0.0210085	0	0.105635	0.170464	0.0477161	0.04154	0.207634
TCGA-CE-A485	0.251433	0.184754	0.00549632	0.0944018	0.0229943	0.0842427	0.0318889	0.180847	0.0670555	0.0768864
TCGA-BJ-A0Z3	0.18124	0.138052	0.24455	0.188661	0	0.152812	0	0.0472567	0	0.0474286
TCGA-EL-A3ZK	0.243611	0.216486	0.0207928	0.110546	0.0385791	0.102799	0.0526219	0.137256	0.00696427	0.0703436
TCGA-EM-A3FJ	0.257816	0.158685	0.0222755	0.083852	0.0207788	0.101168	0.120805	0.100544	0.0492594	0.084815
TCGA-DJ-A4UQ	0.219676	0.181115	0	0.0681091	0.0300628	0.0949291	0.0942726	0.105263	0.045835	0.160738
TCGA-E8-A44K	0.222736	0.196626	0.127003	0.162568	0.0274663	0.146602	0	0.0861645	0.030834	0
TCGA-KS-A4IC	0.212517	0.148743	0.205592	0.118712	0	0.142792	0.0293126	0.0334419	0	0.10889
TCGA-EM-A1YB	0.124372	0.264075	0	0.115013	0.0772914	0.0743784	0.114133	0.084778	0	0.14596
TCGA-EL-A3H8	0.253214	0.156344	0.0314157	0.0511808	0	0.108334	0.147053	0.0669627	0.0472966	0.138199
TCGA-BJ-A191	0.132352	0.128022	0.321188	0.066451	0	0.160858	0	0.0260862	0	0.165042
TCGA-FY-A2QD	0.146205	0.230896	0	0	0.0710456	0.0886993	0.0534978	0.15483	0.0461782	0.208647
TCGA-DJ-A2PT	0.235504	0.159827	0.076	0.225031	0.0804827	0.0764868	0	0.092804	0.0538649	0
TCGA-FY-A40M	0.153355	0.147267	0.175866	0.0191767	0	0.114112	0.145915	0.0795628	0	0.164746
TCGA-EM-A2OZ	0.257956	0.143191	0.150854	0.0887191	0	0.138635	0.0544827	0.0372305	0	0.128932
TCGA-BJ-A28X	0.16449	0.175091	0.108605	0.344854	0.0158256	0.122903	0	0.0492018	0.0190297	0
TCGA-EL-A3GW	0.222472	0.155584	0.0431148	0.077916	0.0571782	0.0903776	0.104308	0.0900634	0.042745	0.116242
TCGA-BJ-A0Z2	0.153681	0.226231	0	0	0.0470699	0.0786178	0.100026	0.135598	0.0530023	0.205774
TCGA-IM-A41Y	0.19742	0.181317	0.219197	0.132179	0.0397046	0.169156	0	0.0610263	0	0
TCGA-DJ-A13L	0.175977	0.221216	0.0695104	0.281012	0.0155725	0.102635	0	0.100506	0.0335706	0
TCGA-DO-A1JZ	0.284943	0.0911085	0.239317	0.00720172	0	0.117063	0.0104818	0.0286724	0	0.221212
TCGA-ET-A25L	0.261244	0.202172	0	0.076734	0.0130337	0.0932719	0.0835873	0.11554	0.0690689	0.0853474
TCGA-EL-A3MX	0.395968	0.079824	0.157199	0	0	0.111726	0	0	0.0212133	0.234069
TCGA-FY-A3W9	0.14805	0.210025	0	0	0.00720278	0.0766697	0.177983	0.140339	0.0344493	0.205282
TCGA-ET-A2MY	0.167867	0.218103	0.150014	0.143122	0.063648	0.15907	0	0.0779238	0.0202529	0
TCGA-EL-A3T8	0.269306	0.121381	0.0875574	0.0639334	0	0.104813	0.100787	0.0711449	0.0337283	0.147348
TCGA-ET-A25R	0.158322	0.256223	0.0232346	0.124541	0.0177858	0.102219	0.0922244	0.0956488	0.07183	0.0579714
TCGA-DJ-A1QL	0.105148	0.22875	0	0	0.0832637	0.102987	0.0841104	0.172754	0.0563646	0.166623
TCGA-L6-A4ET	0.274294	0.132804	0.117264	0.037116	0	0.116954	0.09595	0.0649696	0.000200545	0.160448
TCGA-ET-A25P	0.168445	0.211393	0	0.0177354	0.070032	0.0869224	0.0553126	0.176276	0.0667614	0.147122
TCGA-E3-A3E5	0.24415	0.187942	0.00876308	0.0547961	0.00768563	0.0880563	0.096023	0.145356	0.0625877	0.10464
TCGA-EM-A3FK	0.301863	0.108159	0.136486	0.0395256	0	0.104106	0.0633651	0.0653654	0.0459318	0.135199
TCGA-EL-A3GU	0.265233	0.212047	0	0.102532	0.0306858	0.0723995	0.0531381	0.148995	0.0534387	0.0615297
TCGA-H2-A3RI	0.161858	0.215416	0.105514	0.150581	0.0148817	0.147385	0.0965792	0.039047	0.0190465	0.0496915
TCGA-DJ-A3V8	0.216127	0.209236	0.0915084	0.116653	0.0477395	0.105457	0.00766076	0.172391	0.0280129	0.00521486
TCGA-DJ-A2Q9	0.158211	0.243441	0	0.213711	0.0925081	0.0416592	0	0.159342	0.0876795	0.00344893
TCGA-EL-A3CV	0.0846819	0.159891	0.0890438	0.355237	0.0533964	0.154247	0	0.103503	0	0
TCGA-BJ-A45F	0.132292	0.228991	0	0.0341836	0.116704	0.103621	0.046282	0.148475	0.0596162	0.129835
TCGA-KS-A41L	0	0.252469	0	0.0142155	0.214849	0.102582	0	0.250268	0.123138	0.0424783
TCGA-J8-A3NZ	0.182776	0.209021	0.125004	0.172269	0.044253	0.121252	0.00402469	0.0966524	0.0447472	0
TCGA-DO-A1K0	0.259806	0.161832	0.0168546	0.0674638	0	0.0963158	0.154312	0.0582478	0.0400701	0.145098
TCGA-E3-A3DZ	0.208857	0.186773	0	0.0140401	0.0471486	0.0918548	0.120643	0.0931739	0.0354682	0.202042
TCGA-EM-A3SX	0.251642	0.160504	0.0312939	0.0496839	0	0.0986104	0.146236	0.0802718	0.0195962	0.162162
TCGA-DJ-A3VI	0.201141	0.178867	0.128612	0.0969135	0.0223135	0.121764	0	0.205711	0.0446792	0
TCGA-ET-A39J	0.298226	0.158828	0	0.0742054	0	0.0836072	0.131389	0.0961038	0.0670705	0.09057
TCGA-DJ-A1QI	0.282047	0.1504	0.0213383	0.0654847	0.00422493	0.108693	0.113012	0.0643112	0.0443324	0.146158
TCGA-EL-A3N3	0.156674	0.252644	0.0761409	0.191103	0.0246139	0.127146	0	0.128934	0.0427442	0
TCGA-L6-A4EP	0.259438	0.140464	0.0579061	0.0345534	0.00891323	0.0962777	0.0289342	0.208209	0.131165	0.0341381
TCGA-DJ-A13V	0.158034	0.148971	0.139653	0.0283682	0.000587644	0.143732	0.0802279	0.157202	0.037146	0.106078
TCGA-DE-A2OL	0.122601	0.216893	0	0	0.106495	0.0919716	0.089362	0.14109	0.0605074	0.171079
TCGA-FY-A3I4	0.248538	0.162978	0.00604105	0.0925181	0.028571	0.0814473	0.0933872	0.135924	0.0600106	0.0905851
TCGA-EM-A4FQ	0.235354	0.18078	0.0869813	0.111408	0.0477565	0.0985252	0	0.171103	0.0680914	0
TCGA-EM-A2P1	0.23751	0.209776	0.00844366	0.346902	0.0302643	0.155433	0	0.0113274	0.000344051	0
TCGA-EM-A2OV	0.0345958	0.265026	0	0	0.148582	0.108945	2.14055e-05	0.217016	0.0941129	0.131701
TCGA-EL-A3GQ	0.259886	0.138701	0.0123387	0.0685204	0.00383253	0.104613	0.143248	0.075403	0.0402792	0.153179
TCGA-EL-A4JV	0.200003	0.178027	0	0.0610366	0.0740809	0.100259	0.0987838	0.0796034	0.0357626	0.172445
TCGA-EL-A3T3	0.285684	0.15992	0.0556813	0.149989	0.0061554	0.0820753	0.0614766	0.0876539	0.0591002	0.0522642
TCGA-CE-A3ME	0.2214	0.147896	0.0915825	0.0936504	0	0.114358	0.0949073	0.0728126	0.0321288	0.131264
TCGA-DJ-A3VK	0.195722	0.168278	0.0384684	0.0434462	0.0394825	0.12317	0.0641303	0.128847	0.0359078	0.162547
TCGA-EL-A3D1	0.308983	0.172259	0.0627084	0.0920184	0.0263412	0.0970087	0	0.167866	0.0718084	0.00100688
TCGA-BJ-A0Z9	0.174762	0.203815	0	0.0301851	0.0370281	0.086297	0.0884917	0.140905	0.152623	0.0858932
TCGA-E3-A3E3	0.207154	0.208153	0.0485065	0.120662	0.0334727	0.126253	0.11066	0.0552859	0.0241448	0.0657079
TCGA-KS-A4ID	0.0339403	0.299631	0	0.272712	0.108819	0.139297	0	0.112061	0.0335403	0
TCGA-FY-A40N	0.117864	0.227159	0.0178196	0.123079	0.0197604	0.128888	0.115759	0.145251	0.0258928	0.0785278
TCGA-BJ-A18Z	0.207439	0.210538	0.0148231	0.0932844	0.026771	0.101734	0.0628311	0.13608	0.0870757	0.0594243
TCGA-EL-A3ZO	0.0323344	0.305356	0	0.0785805	0.086345	0.126047	0	0.334364	0.0369734	0
TCGA-FE-A233	0.23669	0.13116	0.18925	0.0738164	0	0.12234	0.0613288	0.0408654	0.0141179	0.130431
TCGA-DJ-A4UW	0.200984	0.215309	0	0.104975	0.085119	0.0855755	0.0596215	0.150143	0.0414526	0.0568199
TCGA-DE-A4M8	0.00635578	0.156908	0.0795596	0.566899	0.0192954	0.146371	0	0.0246101	0	0
TCGA-EM-A3AL	0.104187	0.234796	0	0.0199795	0.124114	0.105172	0.0380219	0.172722	0.0777745	0.123233
TCGA-FE-A236	0.233393	0.155636	0.0568675	0.0328548	0	0.127267	0.134096	0.0493104	0.0369134	0.173662
TCGA-4C-A93U	0.145069	0.287848	0.0343597	0.22762	0.0269476	0.0782644	0	0.143945	0.0559461	0
TCGA-BJ-A28Z	0.0616742	0.150062	0.0690636	0.496049	0.0264842	0.163393	0	0.0332747	0	0
TCGA-EM-A3AK	0.256966	0.17686	0.084847	0.119007	0.0184996	0.122276	0.0185993	0.105117	0.0206764	0.0771516
TCGA-EL-A3CS	0.253267	0.153359	0.125111	0.0713908	0.00933781	0.093565	0.0985485	0	0.0209859	0.174434
TCGA-FY-A3R6	0.131622	0.179917	0.0532638	0.331363	0.044325	0.14206	0	0.11745	0	0
TCGA-KS-A4I9	0.128292	0.250658	0.0568717	0.115763	0.0591104	0.112408	0	0.191327	0.0798565	0.005712
TCGA-EM-A2CJ	0.112806	0.210551	0	0.02619	0.143911	0.103872	0.0760231	0.128352	0.075325	0.122971
TCGA-CE-A484	0.211977	0.212296	0	0.0208644	0.0475247	0.0788625	0.0506636	0.154397	0.0411401	0.182274
TCGA-ET-A25M	0.203901	0.189389	0.0538925	0.112279	0.0429009	0.115334	0.124168	0.0483619	0.0238642	0.0859102
TCGA-DJ-A13M	0.247392	0.171627	0.0212455	0.0738368	0.0670888	0.0880249	0.101125	0.0657228	0.0389626	0.124974
TCGA-ET-A3BP	0.243594	0.1473	0.0290652	0.127504	0.00155704	0.10643	0.086452	0.0419978	0.0398376	0.176262
TCGA-EL-A3TA	0.192687	0.164421	0.121836	0.147003	0.0290245	0.10231	0.0098893	0.136739	0.0241601	0.0719311
TCGA-EM-A22J	0.201118	0.208676	0	0	0.0258092	0.0915725	0.076582	0.103084	0.0595588	0.2336
TCGA-IM-A3U3	0.159296	0.241752	0.156287	0.174964	0.022658	0.134039	0	0.0801991	0.030805	0
TCGA-EM-A2CP	0	0.167728	0	0.616161	0.0339282	0.1247	0	0	0	0.0574832
TCGA-EM-A22L	0.134017	0.229491	0	0	0.0806368	0.0814025	0.0319201	0.157885	0.0765514	0.208096
TCGA-DE-A4M9	0.168843	0.207765	0	0.0143519	0.0800886	0.0756878	0.0682343	0.135346	0.0441084	0.205575
TCGA-DJ-A3UK	0.233609	0.145659	0.110409	0.0571913	0	0.100281	0.106518	0.0667183	0.0237842	0.15583
TCGA-DE-A4MC	0.150128	0.263142	0.117	0.160752	0.0185258	0.147342	0	0.124726	0.0183845	0
TCGA-EL-A3T0	0.278599	0.168373	0	0.152943	0.0387031	0.0849268	0.0638333	0.0956517	0.0160448	0.100925
TCGA-ET-A3BW	0.28583	0.137993	0.019175	0.0012605	0	0.121734	0.163942	0.0257012	0.0164826	0.227882
TCGA-EL-A3ZQ	0.21532	0.0948525	0.0684767	0.129147	0.0047422	0.114485	0	0.181563	0.191413	0
TCGA-E8-A413	0.221516	0.191465	0.0575023	0.131438	0.0295216	0.0986878	0.0617325	0.124714	0.0343642	0.0490575
TCGA-DJ-A3V6	0.155284	0.252482	0.0913799	0.142835	0.0248203	0.12105	0	0.158638	0.0535099	0
TCGA-EM-A22P	0.213679	0.141806	0.121315	0.215941	0.0181477	0.111749	0	0.0768188	0.00109772	0.0994456
TCGA-FK-A3SG	0.344861	0.170934	0.0128143	0.16258	0.0447242	0.0755136	0	0.159162	0.0294112	0
TCGA-DJ-A2Q0	0.114999	0.32265	0	0.157191	0.0544589	0.117278	0.0816662	0.0967753	0	0.0549814
TCGA-BJ-A4O8	0.164779	0.229391	0.0134965	0.080951	0.0437649	0.0982712	0.044423	0.185397	0.0754782	0.0640491
TCGA-EM-A22M	0.000644423	0.213883	0.118613	0.270718	0.00919743	0.175889	0	0.159881	0.0511741	0
TCGA-DE-A4MA	0.123421	0.199717	0.103764	0.0354975	0.117368	0.125286	0	0.14383	0.151117	0
TCGA-DE-A4MD	0.26752	0.110456	0.309431	0	0	0.205258	0	0	0	0.107335
TCGA-EL-A3CY	0.288035	0.120058	0.0120827	0.475771	0.0395685	0.0457839	0	0.0187007	0	0
TCGA-FE-A3PB	0.15724	0.267151	0.0625276	0.193927	0.0582943	0.0940092	0	0.129263	0.037588	0
TCGA-EM-A3AR	0.221998	0.184183	0	0.0891176	0.074209	0.0986553	0.0763402	0.0959154	0.0343142	0.125268
TCGA-EM-A3OB	0.08802	0.199335	0.107154	0.110492	0.201945	0.109304	0	0.175398	0.0083511	0
TCGA-DJ-A3UX	0.127245	0.162204	0.164721	0.324061	0.0321914	0.136738	0	0.0027098	0	0.0501311
TCGA-KS-A4I1	0.294315	0.0963174	0.111938	0.0216549	0	0.126585	0.0531301	0.0614522	0.0743451	0.160262
TCGA-EL-A3ZG	0.283759	0.140154	0.0343405	0.051451	0.00464206	0.107315	0.119128	0.0647886	0.0275969	0.166825
TCGA-ET-A2N5	0.234827	0.187939	0	0.0719891	0.0873632	0.0927446	0.0636361	0.0636085	0.0198458	0.178047
TCGA-ET-A3DT	0.0747454	0.208966	0.101683	0.399597	0.00713258	0.152869	0	0.0328523	0.0221549	0
TCGA-EL-A3GX	0.172407	0.19532	0.126291	0.170174	0.00502636	0.115263	0	0.118086	0.0869296	0.0105033
TCGA-EM-A2OW	0.0971972	0.271223	0	0.0406355	0.0832946	0.105469	0.00552923	0.180795	0.0563905	0.159465
TCGA-EM-A2CO	0.181596	0.239557	0	0.0163327	0.0362775	0.0889508	0.0545692	0.118996	0.029326	0.234394
TCGA-EM-A22K	0.212076	0.175861	0	0.00679906	0.0322267	0.0811576	0.0653938	0.121707	0.0590427	0.245736
TCGA-DJ-A3VE	0.258821	0.158301	0.0368946	0.0412241	0	0.0868944	0.103948	0.147236	0.0414692	0.125211
TCGA-BJ-A2P4	0.180755	0.204387	0	0.0580473	0.0729217	0.0911268	0.0302768	0.145139	0.0674593	0.149888
TCGA-EM-A4FU	0.146467	0.230551	0	0.0604059	0.128598	0.0942068	0	0.180142	0.0737111	0.085918
TCGA-FE-A3PC	0.284433	0.150166	0.0272372	0.0769197	0.0216112	0.101661	0	0.202644	0.1272	0.00812824
TCGA-EM-A3SU	0.234079	0.223903	0.126781	0.247318	0.0282968	0.134847	0	0	0.00477489	0
TCGA-EM-A4G1	0.0805063	0.114199	0.453803	0.124457	0.0262553	0.186757	0	0	0	0.0140222
TCGA-KS-A4IB	0.240625	0.194151	0	0.0369461	0	0.116587	0.143431	0.0616737	0.0394943	0.167092
TCGA-ET-A3DR	0.276771	0.152436	0	0.00903055	0.00287865	0.0872096	0.128112	0.0870079	0.0453343	0.211219
TCGA-EM-A2OY	0.242373	0.190871	0	0.00576985	0.0253709	0.0943587	0.141749	0.0526659	0.00756177	0.23928
TCGA-ET-A39T	0.147425	0.110464	0.38123	0.0832557	0	0.192579	0	0	0	0.0850462
TCGA-EM-A1YE	0	0.245209	0	0.0381934	0.211371	0.101639	0	0.186708	0.145921	0.070958
TCGA-ET-A25N	0.318588	0.0991253	0.127112	0.0901063	0	0.112725	0.0892912	0	0	0.163052
TCGA-CE-A3MD	0.139678	0.261985	0.0436955	0.161975	0.0500956	0.115125	0	0.125867	0.101579	0
TCGA-L6-A4EQ	0.204995	0.142303	0.164694	0.0539889	0	0.138694	0.0758399	0.0521477	0.0166646	0.150673
TCGA-EM-A3FN	0.228403	0.171587	0	0.0447065	0.0998209	0.119131	0.085095	0.0851819	0.0476453	0.11843
TCGA-FY-A3NM	0.125467	0.253628	0	0	0.0764471	0.0662503	0	0.175565	0.0747367	0.227906
TCGA-DJ-A2PX	0.155645	0.161307	0.150189	0.255701	0.0122277	0.147056	0	0.102542	0.00569869	0.00963427
TCGA-EM-A2P0	0.279166	0.136899	0.0448702	0.0748689	0.00172287	0.0998957	0.12594	0.0695356	0.060301	0.106801
TCGA-EL-A3GS	0.201479	0.194188	0	0.0431153	0.016463	0.106946	0.111625	0.113164	0.123556	0.0894636
TCGA-EM-A1CT	0.175162	0.234676	0.0751312	0.17749	0.0225608	0.130254	0.0886057	0.0350593	0.0213478	0.0397129
TCGA-EM-A4FR	0.0171185	0.263228	0	0	0.125735	0.0751899	0	0.291141	0.140153	0.087435
TCGA-EL-A4KD	0.183518	0.202351	0	0.0716317	0.0879588	0.0937	0	0.172792	0.0646297	0.123419
TCGA-ET-A4KQ	0.113465	0.210977	0	0.0780145	0.200905	0.115756	0.0383463	0.129251	0.052325	0.0609604
TCGA-FE-A231	0.21798	0.169616	0.215581	0.0856821	0	0.170885	0.0235696	0	0	0.116687
TCGA-EL-A3H4	0.236188	0.188369	0.0206388	0.0701695	0	0.114499	0.150604	0.0820284	0.051946	0.0855577
TCGA-FE-A238	0.161906	0.181041	0	0.0188154	0.0314035	0.119879	0.118848	0.145749	0.122273	0.100085
TCGA-DJ-A3UW	0.178947	0.227378	0.0346986	0.327963	0.0390439	0.11068	0	0.0662981	0.014992	0
TCGA-EM-A3AQ	0.253684	0.147934	0.0457121	0.0771954	0.0207396	0.117843	0.0874999	0.108397	0.0542263	0.0867675
TCGA-EL-A4JX	0.0567005	0.240266	0.00109226	0.339477	0.0349912	0.149729	0	0.0807896	0.0969546	0
TCGA-EL-A3D5	0.118866	0.234492	0	0	0.0696075	0.0990839	0.0520686	0.16909	0.0647516	0.192041
TCGA-ET-A3DQ	0.244441	0.0696908	0.0956348	0.372063	0.0222173	0.083276	0	0.0218057	0	0.0908711

## Sheet: Supplementary Table S6
Supplementary Table S6. The DEGs of the consensus clustering
gene	log2FC	pvalue	FDR
ABCC8	2.02474	1.84632e-25	1.87568e-24
AC010980.1	2.12126	4.33232e-31	6.24948e-30
AC136428.1	-4.99594	1.6514e-49	6.76824e-48
ACOT12	-3.01865	1.08058e-43	3.24496e-42
ADAMDEC1	-3.21804	2.59352e-68	3.15501e-66
ADIG	2.23943	3.3387e-34	5.79689e-33
AICDA	-3.25816	1.27154e-29	1.68063e-28
AIM2	-3.14108	1.80001e-83	1.04177e-80
ALDH1L1	2.67286	2.30612e-55	1.25127e-53
AMPD1	-4.71946	5.0459e-70	6.83486e-68
ANKRD30BL	2.15178	1.95376e-15	1.00363e-14
ANXA8	-2.43009	1.06335e-20	7.81715e-20
ANXA8L1	-2.70946	9.80841e-22	7.73455e-21
APELA	2.11853	3.78092e-12	1.51961e-11
APOA1	3.27726	4.55299e-64	4.14084e-62
APOA4	4.10549	7.08681e-28	8.33956e-27
APOA5	2.41253	1.87063e-20	1.35227e-19
APOC1	-2.46278	8.59225e-70	1.14758e-67
APOE	-2.15355	1.41126e-52	6.63883e-51
AQP12B	2.33803	1.5377e-06	3.82801e-06
ARSF	3.78373	5.79804e-47	2.06598e-45
ASTL	-2.04663	4.76775e-24	4.39688e-23
ASTN1	2.14516	6.34481e-35	1.14645e-33
ATP2B3	3.11426	3.84201e-28	4.60343e-27
B3GALT2	2.12521	5.99769e-33	9.60183e-32
BANF2	2.07876	1.68204e-16	9.36325e-16
BATF	-2.48371	1.39293e-80	5.9119e-78
BEND4	-2.09641	2.72358e-20	1.94604e-19
BMP8A	2.78848	4.29193e-39	1.00087e-37
BPIFB1	-2.29271	1.29242e-26	1.41131e-25
BPIFB3	2.16134	0.000158203	0.000319602
BTBD17	2.75869	5.33149e-20	3.73674e-19
BTLA	-2.77364	1.00584e-76	2.63159e-74
C11orf86	-2.84916	2.36759e-35	4.36473e-34
C12orf42	-2.20367	1.55314e-26	1.6883e-25
C14orf180	2.41128	5.11978e-16	2.74825e-15
C16orf54	-2.3064	4.32055e-75	8.96937e-73
C1QL2	-2.79492	4.22985e-29	5.3714e-28
C2	-2.14788	4.67556e-73	8.34566e-71
C20orf85	2.15967	3.37749e-05	7.317e-05
CACNA1E	-2.05134	2.25455e-24	2.11908e-23
CACNB4	2.07776	5.13117e-66	5.24065e-64
CACNG6	-2.15373	1.32036e-11	5.10196e-11
CALHM6	-2.72425	9.86473e-62	7.62779e-60
CALML5	-2.55059	1.86301e-07	5.07583e-07
CALN1	2.07898	8.16573e-34	1.39248e-32
CAPSL	2.01834	7.303e-34	1.24759e-32
CARD11	-2.013	1.26133e-59	8.42314e-58
CARD17	-2.50341	3.55904e-31	5.15736e-30
CARMIL2	-2.61192	2.03776e-83	1.14468e-80
CARTPT	2.05216	1.07328e-07	2.98291e-07
CCL1	-2.21647	1.15251e-16	6.50851e-16
CCL11	-2.12569	2.02746e-13	8.92634e-13
CCL13	-2.47069	3.03694e-56	1.70095e-54
CCL17	-2.12558	3.01252e-26	3.21045e-25
CCL18	-2.17182	1.54203e-37	3.27966e-36
CCL19	-3.6329	7.6935e-52	3.46552e-50
CCL21	-2.01171	1.11765e-15	5.84981e-15
CCL5	-2.49133	7.5951e-82	3.81734e-79
CCL7	-2.04171	9.4761e-24	8.58966e-23
CCR4	-2.30932	4.88918e-51	2.13681e-49
CCR5	-2.04768	2.01777e-69	2.56916e-67
CCR7	-2.3168	3.12736e-68	3.7099e-66
CCR9	-2.11581	9.58541e-27	1.05578e-25
CD177	-2.29967	3.07772e-17	1.81648e-16
CD180	-2.19119	9.91375e-67	1.07561e-64
CD19	-3.90081	2.32813e-73	4.31699e-71
CD1B	-2.43969	1.5341e-32	2.3977e-31
CD1E	-2.13341	1.01807e-33	1.72682e-32
CD2	-2.56519	4.8334e-91	9.2313e-88
CD247	-2.16908	5.37392e-79	1.76959e-76
CD28	-2.19955	8.5961e-66	8.68661e-64
CD3D	-2.83913	4.70332e-93	1.28327e-89
CD3E	-2.57515	3.62585e-89	5.44839e-86
CD3G	-2.44178	1.31305e-78	4.04484e-76
CD40LG	-2.63398	8.81884e-78	2.55198e-75
CD48	-2.30972	2.56735e-81	1.16747e-78
CD5	-2.44792	2.95071e-82	1.52313e-79
CD53	-2.03976	3.69529e-87	3.52882e-84
CD6	-2.08692	2.65907e-70	3.68012e-68
CD7	-2.545	2.64259e-85	2.10295e-82
CD79A	-4.34816	1.05679e-81	5.04593e-79
CDH16	2.31107	8.31958e-28	9.73625e-27
CFAP47	2.40112	6.0415e-41	1.55928e-39
CGA	-2.64753	1.51801e-21	1.1776e-20
CIB4	2.52467	1.70655e-31	2.50718e-30
CIBAR2	-3.00131	2.06064e-33	3.42823e-32
CLCA2	-2.70972	5.45394e-37	1.12246e-35
CLCNKA	2.7969	3.9978e-52	1.83985e-50
CLDN10	-2.08599	3.48442e-20	2.47394e-19
CLEC17A	-2.06992	1.15421e-32	1.82334e-31
CLEC4C	-2.82719	4.5083e-27	5.09793e-26
CNNM1	2.02178	1.28409e-34	2.28351e-33
CNTNAP2	2.30553	8.16393e-42	2.22112e-40
COL6A5	-3.80491	1.77669e-52	8.33734e-51
COL9A3	5.40315	2.83543e-129	5.41539e-125
CORO1A	-2.00878	1.46133e-90	2.53727e-87
CR1	-2.41088	1.63943e-61	1.23761e-59
CR2	-2.96903	6.31338e-39	1.46157e-37
CRABP1	2.37577	6.69785e-33	1.06691e-31
CRTAM	-2.42578	6.74333e-77	1.78876e-74
CSMD1	2.26236	3.61188e-35	6.62029e-34
CSRP3	-2.22471	1.88548e-05	4.20195e-05
CST7	-2.29076	9.60627e-82	4.70437e-79
CTLA4	-2.82077	2.07799e-76	5.08814e-74
CTSE	-2.04635	1.32933e-35	2.48911e-34
CUX2	3.43808	1.68129e-39	4.0493e-38
CWH43	2.13321	7.69195e-31	1.09226e-29
CXCL10	-2.98621	3.16015e-85	2.41423e-82
CXCL11	-3.24271	9.93145e-80	3.64771e-77
CXCL13	-4.23014	4.03043e-62	3.23434e-60
CXCL14	-2.1798	8.62287e-23	7.34559e-22
CXCL2	-2.00241	1.35923e-35	2.53763e-34
CXCL6	-2.02904	1.75444e-14	8.40643e-14
CXCL9	-3.82093	2.14125e-105	2.04478e-101
CXCR5	-2.7341	1.62648e-22	1.35652e-21
CXCR6	-2.20058	5.75783e-71	8.72768e-69
CYP17A1	2.11863	2.33859e-69	2.95793e-67
CYTIP	-2.17625	1.80051e-78	5.45842e-76
DAZL	-2.24111	5.07155e-12	2.01459e-11
DCC	-2.56159	1.2493e-39	3.02796e-38
DIO1	2.80716	8.8995e-37	1.79295e-35
DMBT1	-2.23703	1.46552e-30	2.04306e-29
DNAJC5B	-2.2537	1.17253e-63	1.04158e-61
DNTT	2.55112	1.94931e-32	3.02681e-31
DPP6	2.00229	2.99658e-20	2.13471e-19
DRGX	-2.20022	3.13963e-17	1.85073e-16
DSG3	-2.1222	7.75522e-13	3.2733e-12
DTHD1	-2.05721	3.5131e-33	5.73967e-32
ELAPOR1	2.01499	1.95678e-27	2.25136e-26
EMX1	2.07539	2.20205e-23	1.94979e-22
ENPP3	2.77752	1.4778e-56	8.38816e-55
ENTHD1	-2.49719	1.78036e-34	3.14261e-33
EOMES	-2.4524	3.28887e-58	2.02626e-56
EPHA8	2.05266	3.45544e-25	3.43905e-24
EPPIN	2.52874	5.43753e-24	4.99046e-23
ETNPPL	3.04312	5.8621e-41	1.51502e-39
EVI2B	-2.07399	4.95868e-80	1.93277e-77
FAM163A	2.43387	1.79737e-36	3.56469e-35
FAM167A	2.15165	2.29848e-45	7.52978e-44
FASLG	-2.10468	8.41212e-49	3.25889e-47
FCAMR	-3.53948	6.7532e-38	1.47237e-36
FCER2	-3.55475	1.30614e-57	7.84464e-56
FCRL1	-3.70153	7.78739e-54	3.93469e-52
FCRL2	-4.46451	1.21409e-72	2.14702e-70
FCRL3	-3.22383	9.03244e-70	1.18973e-67
FCRL4	-4.09936	2.82254e-41	7.42529e-40
FCRL5	-3.88874	2.13478e-64	1.99864e-62
FCRLA	-3.97615	3.84685e-61	2.8588e-59
FDCSP	-4.78548	1.21136e-28	1.48497e-27
FER1L6	3.32122	3.07607e-46	1.06238e-44
FGA	-2.7765	3.01859e-05	6.57903e-05
FGF21	2.78035	2.55891e-12	1.04184e-11
FLRT1	2.22302	4.4802e-34	7.72966e-33
FLT3	-2.51508	1.21103e-66	1.29941e-64
FRMPD4	-2.93284	9.54121e-23	8.11343e-22
FUT7	-2.04921	8.49072e-62	6.64608e-60
GABRR3	2.02287	3.75233e-21	2.84663e-20
GAP43	-2.92446	3.98586e-40	9.79741e-39
GATA5	2.65245	3.26259e-23	2.85574e-22
GBP5	-2.7034	1.97654e-84	1.25833e-81
GCGR	2.36854	8.38055e-21	6.21593e-20
GJB1	2.08799	1.31302e-18	8.47779e-18
GJB4	-2.08314	1.69675e-36	3.37214e-35
GLDC	2.972	3.01182e-50	1.27828e-48
GLDN	-2.89324	4.14614e-44	1.27106e-42
GLRA1	-2.89714	2.68799e-19	1.8115e-18
GNAT3	2.88008	7.26694e-17	4.1679e-16
GOLGA8J	2.09353	8.35411e-20	5.802e-19
GOLGA8M	2.30009	9.9893e-59	6.31741e-57
GOLGA8Q	2.11647	7.60929e-35	1.36845e-33
GPR171	-2.4469	6.45052e-79	2.08811e-76
GPR174	-2.47423	1.34526e-65	1.35227e-63
GPR18	-2.13749	3.46047e-51	1.51935e-49
GPR25	-2.49347	2.78659e-38	6.22468e-37
GPR31	-2.62561	1.20504e-32	1.89893e-31
GSX2	-2.02903	5.72148e-10	1.93441e-09
GZMA	-2.41413	8.68861e-80	3.31887e-77
GZMK	-3.14056	4.07991e-73	7.39303e-71
GZMM	-2.15883	3.20536e-65	3.12342e-63
HAS1	-2.4244	1.91528e-26	2.0655e-25
HCN2	2.2183	2.70939e-36	5.30736e-35
HGD	2.20933	2.77737e-47	1.00085e-45
HHIPL2	2.48825	1.0612e-32	1.68059e-31
HLA-DOA	-2.3278	1.48313e-67	1.7064e-65
HLA-DOB	-2.22931	1.078e-61	8.3019e-60
HLA-DQA1	-2.24004	2.44728e-75	5.31142e-73
HLA-DQA2	-2.25784	4.92345e-45	1.58039e-43
HMGCS2	2.65689	4.65288e-20	3.27071e-19
HNF1B	-2.33936	1.9775e-33	3.29279e-32
HOXD1	-2.56697	5.52733e-27	6.19885e-26
HSD11B1	-2.26965	6.53848e-58	3.98973e-56
ICAM3	-2.21282	3.0597e-68	3.65233e-66
ICOS	-2.65882	1.40423e-66	1.48997e-64
IFNG	-3.16825	2.12329e-62	1.76316e-60
IGFL1	-2.13607	1.50621e-15	7.80867e-15
IGFL2	-2.26636	1.56745e-27	1.81435e-26
IGLL1	-3.23728	4.42236e-43	1.29148e-41
IGLL5	-4.99037	1.34558e-66	1.43571e-64
IKZF1	-2.07963	6.7179e-75	1.36495e-72
IL12B	-3.10977	3.85913e-60	2.67049e-58
IL1RAPL1	2.76163	1.53778e-40	3.86449e-39
IL21	-3.7295	2.63904e-32	4.05496e-31
IL22RA2	-2.07478	1.91013e-17	1.14255e-16
IL26	-2.54585	6.82233e-23	5.8509e-22
IL2RG	-2.71294	3.70852e-89	5.44839e-86
IL4I1	-2.36619	2.53725e-62	2.09779e-60
IL7R	-2.48754	4.56426e-71	6.97382e-69
INMT	-2.59647	1.22663e-53	6.13282e-52
INMT-MINDY4	-2.57455	3.17168e-18	1.99591e-17
INSYN2B	2.04087	6.43325e-18	3.94569e-17
IRS4	2.56643	7.00155e-37	1.42107e-35
IRX6	2.32433	2.51855e-20	1.80224e-19
ISL2	-3.12362	2.45354e-28	2.9696e-27
ITIH1	-2.03577	6.56404e-25	6.40279e-24
ITK	-2.54071	5.33301e-84	3.28565e-81
IVL	-2.04518	1.08381e-16	6.13144e-16
JCHAIN	-3.83235	1.24365e-69	1.60489e-67
JSRP1	-2.98488	4.37232e-60	3.01469e-58
KCNA2	2.04878	6.94475e-26	7.25987e-25
KCNJ1	2.31265	3.94447e-33	6.42246e-32
KCNK16	2.89671	4.86052e-26	5.11466e-25
KIF1A	3.2558	3.5462e-66	3.64134e-64
KLHL1	2.00559	3.34766e-11	1.25761e-10
KLHL6	-2.07719	1.03346e-75	2.34976e-73
KLK1	2.18508	9.07904e-23	7.72385e-22
KLK15	3.55505	6.0085e-47	2.13699e-45
KLRB1	-2.12409	2.45029e-79	8.50875e-77
KLRK1	-2.2079	1.17239e-40	2.96969e-39
KRT13	-2.04385	2.21842e-22	1.8326e-21
KRT16	-2.36995	3.63242e-23	3.16206e-22
KRT17	-2.83584	7.65011e-39	1.76248e-37
KRT5	-2.72192	2.52981e-26	2.70834e-25
KRT6A	-2.8475	1.47836e-27	1.71226e-26
KRT6B	-2.82978	3.23393e-18	2.03308e-17
KRT6C	-2.01927	2.71726e-08	7.98662e-08
KRT71	2.22513	1.93349e-23	1.71438e-22
KRT75	-2.85062	1.45366e-14	7.00035e-14
KRT79	-2.07588	2.8663e-25	2.86315e-24
KRT85	3.40088	2.10087e-37	4.42876e-36
KRTAP2-3	-2.0427	2.80856e-20	2.00451e-19
LAG3	-2.24497	5.33066e-54	2.71494e-52
LAIR2	-2.24939	1.45958e-47	5.3098e-46
LAMP5	-2.38238	8.38189e-34	1.42784e-32
LAX1	-3.28414	1.08099e-76	2.78997e-74
LBP	-3.47695	3.19275e-33	5.2297e-32
LCK	-2.03817	2.07047e-74	4.16252e-72
LEFTY2	2.36118	2.08458e-32	3.23161e-31
LGALS2	-2.33506	5.14528e-79	1.72403e-76
LGALS7	-2.04986	6.36321e-15	3.14196e-14
LILRA4	-2.28438	2.73175e-41	7.19636e-40
LINGO2	2.29783	1.18171e-25	1.21603e-24
LIPF	2.49349	4.96627e-21	3.73135e-20
LMNTD1	3.07521	5.83604e-52	2.64757e-50
LMX1B	2.67853	4.88117e-37	1.00675e-35
LRP1B	2.18035	7.80097e-25	7.58222e-24
LTA	-2.601	1.78863e-67	2.02136e-65
LTB	-2.69187	1.0382e-64	9.8161e-63
LY6D	-2.11507	3.23066e-15	1.62632e-14
LY9	-2.90066	1.10876e-84	7.84304e-82
MAPK4	2.49917	2.68649e-49	1.07793e-47
MEI1	-2.6317	3.38373e-77	9.23227e-75
MLN	2.16614	2.42218e-11	9.18974e-11
MMEL1	3.6559	1.67039e-93	5.31713e-90
MMP12	-2.5988	1.36917e-35	2.5537e-34
MMP7	-2.57699	1.92438e-29	2.51049e-28
MPPED1	2.10884	5.83229e-10	1.97013e-09
MPPED2	2.00601	5.77882e-41	1.49552e-39
MRGPRX2	-3.28509	8.94678e-20	6.20009e-19
MRO	2.41537	1.83373e-42	5.14278e-41
MROH2A	3.07319	9.47992e-25	9.16281e-24
MS4A1	-3.13434	2.41619e-44	7.49135e-43
MT1F	2.17485	2.22333e-39	5.30792e-38
MT1G	2.39486	1.96695e-22	1.62979e-21
MT1H	2.42945	3.80666e-20	2.69372e-19
MT1HL1	2.05149	1.62925e-16	9.07734e-16
MUC16	-2.75401	4.91451e-36	9.4334e-35
MUCL1	-2.28495	3.0353e-09	9.65704e-09
MYBPC2	-2.00617	2.33359e-34	4.08142e-33
MYF6	-2.19482	1.03285e-07	2.87557e-07
MYH2	-3.44433	3.91154e-10	1.34051e-09
MYL1	-2.22032	0.0011449	0.00209188
MYOC	-2.44331	1.3404e-20	9.78232e-20
MYRF	-2.13909	3.35065e-39	7.89075e-38
MZB1	-4.76488	2.68056e-91	5.68844e-88
NAPSA	-2.84293	3.33118e-60	2.33048e-58
NAT16	2.26658	7.72014e-26	8.03526e-25
NCF1	-2.1204	1.26891e-72	2.22338e-70
NCR3	-2.29845	6.76953e-57	3.90608e-55
NEFL	2.07917	1.77645e-25	1.80566e-24
NIBAN3	-2.26625	9.70568e-45	3.07922e-43
NLRP4	-2.54407	1.59928e-20	1.16316e-19
NPHS1	-2.54126	1.97174e-22	1.63235e-21
NPY4R	3.12614	1.55953e-21	1.20931e-20
NPY4R2	2.05858	1.45902e-10	5.18145e-10
NR2E1	4.53181	3.4707e-44	1.06571e-42
NWD2	3.99831	4.51806e-37	9.35905e-36
NXPE4	-3.47058	5.20718e-33	8.37843e-32
OGDHL	2.15272	3.03277e-60	2.12952e-58
OLFM3	2.36993	2.9535e-29	3.79858e-28
OPCML	-2.53676	2.37348e-26	2.54669e-25
OR11L1	2.2812	3.7084e-25	3.68122e-24
OR2AJ1	2.04679	1.41952e-22	1.19067e-21
OR2I1P	-3.79569	1.64627e-75	3.65607e-73
OR2T10	2.30209	1.41437e-06	3.53481e-06
OTOS	2.04656	1.01214e-37	2.18674e-36
P2RX1	-2.27167	4.92044e-64	4.45381e-62
P2RX5	-3.20145	8.52749e-72	1.38022e-69
P2RY10	-2.76283	1.33478e-76	3.39905e-74
PAX1	3.60905	1.13412e-32	1.79309e-31
PAX2	2.18275	2.76681e-18	1.74631e-17
PAX5	-4.09547	8.7523e-60	5.90672e-58
PAX7	2.91622	4.01917e-10	1.37566e-09
PCDH11X	2.17813	2.06534e-17	1.23307e-16
PDCD1	-2.10984	7.79565e-46	2.60752e-44
PERCC1	2.01875	3.04458e-31	4.42529e-30
PIP	2.58322	3.89565e-22	3.1634e-21
PKHD1L1	2.14887	4.16646e-21	3.15025e-20
PLA2G2D	-4.04405	1.37719e-86	1.19559e-83
PLCD4	2.21322	1.03523e-58	6.52537e-57
PLEKHD1	2.56502	3.82591e-54	1.97489e-52
PLEKHG7	-2.62657	3.48491e-21	2.65173e-20
PNMA6F	2.13411	9.5141e-08	2.66046e-07
PNOC	-3.41576	7.96271e-49	3.09735e-47
POU2AF1	-2.75555	4.26432e-62	3.40771e-60
PPARGC1A	2.04667	1.21574e-56	6.95194e-55
PPP2R2C	3.5937	3.53851e-87	3.52882e-84
PPY	3.13006	7.09836e-25	6.91691e-24
PRIMA1	2.0521	7.38282e-31	1.04992e-29
PROKR2	-2.599	7.88672e-19	5.16913e-18
PRR33	-2.03474	1.4198e-55	7.79216e-54
PRRT4	2.84153	2.158e-41	5.70854e-40
PRSS2	-3.15218	7.48736e-44	2.2591e-42
PSTPIP1	-2.12297	8.71038e-81	3.7809e-78
PTPN7	-2.47419	9.89794e-89	1.35029e-85
PTPRC	-2.09708	3.78851e-70	5.20552e-68
PTPRQ	2.02227	2.96308e-29	3.80834e-28
PYGM	2.00767	1.17148e-37	2.5253e-36
PYHIN1	-2.38121	3.52022e-72	5.8976e-70
RAC2	-2.00363	1.67579e-76	4.2113e-74
RAG2	3.61134	1.21006e-22	1.02035e-21
REELD1	-2.04294	8.36859e-50	3.48217e-48
RET	-2.26456	1.61223e-29	2.11483e-28
RETN	-2.12926	1.27019e-21	9.90178e-21
RGS13	-3.50667	1.48008e-56	8.38816e-55
RGS8	3.02603	9.89306e-41	2.5193e-39
RHOH	-2.70053	8.81467e-99	5.61172e-95
ROS1	-3.33923	2.75352e-28	3.32215e-27
RSPO1	-2.71175	1.52866e-18	9.80387e-18
RTP5	-3.21282	1.76332e-37	3.72541e-36
RUFY4	-2.22985	5.71391e-39	1.32923e-37
S100B	-2.09959	8.16613e-30	1.09757e-28
SAA1	-2.07188	8.39673e-20	5.82949e-19
SAA2	-2.0234	3.68729e-17	2.16023e-16
SAGE1	-2.28234	1.59836e-15	8.26619e-15
SAMSN1	-2.18115	1.1716e-79	4.22198e-77
SASH3	-2.00217	2.98543e-76	7.21757e-74
SCML4	-2.4067	1.03413e-73	1.93635e-71
SCUBE1	2.26761	8.0937e-51	3.51322e-49
SELENOV	2.17783	7.00345e-26	7.31723e-25
SEMA3D	3.00249	4.26213e-44	1.30453e-42
SEMG1	3.15836	0.0032799	0.00565879
SERPINA9	-4.25555	2.51484e-32	3.87971e-31
SERPINB11	-3.16644	4.37781e-07	1.14899e-06
SERPINB3	-2.48524	2.35619e-09	7.56192e-09
SERPINB4	-2.11404	1.25754e-08	3.81173e-08
SERPIND1	2.31911	7.29439e-25	7.09707e-24
SERTM1	2.49022	6.96137e-27	7.74797e-26
SFRP1	3.35866	8.43083e-69	1.03218e-66
SFTPA2	-3.0259	1.66975e-33	2.8048e-32
SH2D1A	-2.75911	1.189e-82	6.48822e-80
SIGLEC6	-2.20274	1.90245e-18	1.214e-17
SIRPG	-2.92501	1.72962e-82	9.17614e-80
SIT1	-2.62715	2.92566e-86	2.42945e-83
SLA2	-2.24864	1.96317e-76	4.86942e-74
SLAMF1	-2.81519	9.71629e-97	4.63929e-93
SLAMF6	-2.81397	3.47541e-85	2.55295e-82
SLAMF7	-3.39134	1.80292e-95	6.88679e-92
SLAMF8	-2.53607	7.02828e-87	6.39206e-84
SLC14A2	2.87408	1.67421e-37	3.54499e-36
SLC25A47	2.14062	6.87846e-38	1.49797e-36
SLC29A4	2.34684	6.73529e-79	2.14395e-76
SLC39A12	2.01997	1.07761e-22	9.09872e-22
SLC4A4	2.33331	3.03384e-59	1.98436e-57
SLC5A7	2.46617	1.49514e-15	7.7555e-15
SLC5A8	2.48097	2.92414e-33	4.79382e-32
SLC6A14	-2.04991	4.65203e-22	3.75366e-21
SLC6A17	2.48659	2.58616e-45	8.44326e-44
SLC6A20	-2.11486	1.27115e-21	9.90522e-21
SLCO5A1	-2.59581	3.70085e-65	3.58795e-63
SLITRK6	-3.50179	3.15295e-40	7.82056e-39
SMIM24	-2.14464	1.43129e-23	1.28038e-22
SMIM32	3.01039	4.55414e-38	1.00322e-36
SNAP91	2.02637	1.06695e-30	1.49615e-29
SNX20	-2.17865	8.94907e-80	3.35134e-77
SOX3	2.62673	6.9141e-16	3.66608e-15
SP140	-2.51505	2.05571e-87	2.45388e-84
SPAG11A	-2.19763	3.09815e-05	6.74243e-05
SPAG11B	-2.33115	9.26584e-07	2.35518e-06
SPHKAP	3.79216	1.65444e-31	2.43438e-30
SPIB	-3.17151	1.89521e-67	2.12921e-65
SPIC	-2.56266	1.62226e-16	9.04367e-16
SPOCK3	-2.05813	8.14687e-17	4.65581e-16
SPRR1B	-2.37845	3.22735e-15	1.62507e-14
SPRR2A	-2.03417	1.62245e-05	3.63231e-05
SPRR2D	-2.13301	1.00114e-09	3.31613e-09
STAP1	-3.22616	1.11553e-71	1.77546e-69
STMN2	-2.54784	1.31224e-37	2.81917e-36
STXBP5L	2.44295	9.2668e-40	2.25748e-38
TAGLN3	-3.44842	9.96736e-67	1.07561e-64
TBATA	2.62402	9.02172e-20	6.24976e-19
TBX22	2.06077	1.7374e-19	1.18256e-18
TBX5	2.3687	6.99416e-23	5.98483e-22
TBXT	2.91489	2.96698e-26	3.16572e-25
TCL1A	-3.96236	1.19353e-49	4.92337e-48
TCN1	-2.253	1.89456e-22	1.57391e-21
TECTB	2.36547	2.47657e-25	2.48686e-24
TEKT4	2.08536	2.61063e-36	5.12441e-35
TERB2	2.04615	1.25881e-16	7.08783e-16
TFF2	2.05189	8.85101e-10	2.94967e-09
TIFAB	-2.80923	1.63578e-59	1.08478e-57
TIGIT	-2.78217	1.92271e-84	1.25833e-81
TLR10	-2.22968	1.05248e-49	4.36039e-48
TMEM156	-2.17735	1.32562e-72	2.30164e-70
TMEM92	-2.08017	3.39526e-25	3.38269e-24
TMIGD2	-2.0311	4.77588e-46	1.62303e-44
TNFRSF13B	-3.63161	8.8389e-62	6.89037e-60
TNFRSF13C	-2.56363	6.68044e-49	2.61454e-47
TNFRSF17	-3.69884	6.7689e-61	4.99148e-59
TNFRSF18	-2.02291	2.2137e-49	8.99561e-48
TNFRSF9	-2.27928	4.48014e-56	2.48739e-54
TNFSF11	-2.3819	6.24674e-39	1.44789e-37
TNFSF14	-2.089	4.19978e-70	5.72941e-68
TNIP3	-2.28253	2.85505e-53	1.39103e-51
TNNI2	-2.0801	5.15257e-54	2.63831e-52
TPO	2.65841	3.84981e-38	8.52e-37
TPSD1	-2.16617	5.15401e-18	3.19184e-17
TRAF3IP3	-2.14382	4.49992e-78	1.32222e-75
TRAT1	-3.09147	3.51831e-80	1.39992e-77
TREML2	-2.1358	2.2692e-50	9.674e-49
TRIM50	2.49356	1.66247e-39	4.00904e-38
TTC24	-3.14198	4.68947e-58	2.87065e-56
UBASH3A	-2.4737	3.68079e-75	7.72521e-73
UGT2B17	-2.35628	1.85074e-14	8.84347e-14
UTS2	-2.18754	7.81832e-28	9.16649e-27
VWA3A	2.10132	2.3687e-33	3.91348e-32
WFDC6	2.72418	4.11322e-11	1.52926e-10
WFDC8	2.05723	4.11406e-22	3.32801e-21
WNT4	2.01578	6.7579e-35	1.21993e-33
WSCD2	2.16883	4.01546e-23	3.49232e-22
XCL1	-2.0911	5.4912e-46	1.85294e-44
XCL2	-2.3037	2.1782e-54	1.13665e-52
XCR1	-3.23565	1.32615e-79	4.6904e-77
ZAP70	-2.31525	5.83028e-84	3.47977e-81
ZBP1	-3.06633	9.79997e-88	1.2478e-84
ZDHHC22	2.15194	4.70674e-29	5.94931e-28
ZMAT4	2.41913	3.90867e-22	3.17262e-21
ZNF536	2.69706	1.71989e-38	3.88275e-37
ZNF831	-2.49238	1.46343e-70	2.07038e-68

## Sheet: Supplementary Table S7
Supplementary Table S7. The prognostic genes in the DEGs of the consensus clustering
gene	HR	HR.95L	HR.95H	pvalue
AC010980.1	1.84901	1.33628	2.55848	0.000207716
APOC1	0.598361	0.360946	0.991938	0.0464424
APOE	0.503791	0.296219	0.856815	0.0113967
BEND4	1.33735	1.00242	1.78417	0.0481074
BMP8A	1.75756	1.16474	2.65211	0.00722186
CCL5	0.531616	0.29252	0.966141	0.0381746
CDH16	1.62979	1.039	2.5565	0.0334576
CFAP47	1.41414	1.0284	1.94455	0.032982
CIB4	1.54424	1.02068	2.33638	0.0397019
CLDN10	0.524065	0.304823	0.900998	0.0194373
CXCL10	0.535831	0.292274	0.982349	0.0436381
CXCL9	0.527303	0.279938	0.993251	0.0475995
CYP17A1	1.56745	1.1174	2.19875	0.00924592
DPP6	1.72344	1.17149	2.53545	0.00571766
DRGX	1.21676	1.02158	1.44922	0.0278524
ENTHD1	1.97161	1.32016	2.94453	0.0009092
EPHA8	1.2734	1.07094	1.51412	0.00622257
EPPIN	1.26431	1.03921	1.53817	0.0190584
FER1L6	1.39577	1.03766	1.87745	0.0274974
FLRT1	1.5921	1.05287	2.40749	0.0275136
GABRR3	1.29756	1.01953	1.65141	0.0342433
GCGR	1.49695	1.16553	1.92263	0.00158
GJB1	1.51594	1.13317	2.02799	0.00507881
GJB4	0.336921	0.146018	0.777407	0.0107662
GZMA	0.540437	0.303916	0.961031	0.036144
HAS1	1.61802	1.25527	2.08558	0.000202924
HHIPL2	1.55945	1.18553	2.05131	0.00148941
HMGCS2	1.24447	1.01094	1.53195	0.0391533
IRS4	1.48127	1.06567	2.05896	0.0193591
KCNJ1	1.40546	1.02885	1.91995	0.0324645
KLHL1	1.20293	1.00994	1.43279	0.0383771
KLRB1	0.480014	0.261638	0.880657	0.0177679
KRT85	1.35016	1.04189	1.74965	0.02319
LAIR2	0.359944	0.146417	0.884864	0.0259807
LEFTY2	1.39604	1.12414	1.7337	0.00253809
LINGO2	1.49571	1.00736	2.22081	0.0458987
LMX1B	1.42033	1.12183	1.79827	0.00355712
LRP1B	1.63356	1.14898	2.32252	0.00626685
MAPK4	1.57498	1.06676	2.32531	0.022309
MMEL1	1.4223	1.06087	1.90687	0.0185234
MRO	1.59476	1.03963	2.44631	0.032516
MT1HL1	1.31551	1.01415	1.70642	0.0388449
MYH2	1.17278	1.01624	1.35344	0.0292368
MYL1	1.20836	1.02577	1.42345	0.0235508
NAT16	1.73582	1.26237	2.38683	0.00068939
OGDHL	1.80966	1.10546	2.96247	0.0183416
OR2AJ1	1.3819	1.08045	1.76746	0.00998714
PAX1	1.45883	1.14627	1.85662	0.00214364
PKHD1L1	1.6781	1.09412	2.57379	0.0176852
PPARGC1A	1.91367	1.15769	3.16329	0.011374
PRIMA1	1.75004	1.21694	2.51666	0.00253441
PRRT4	1.43657	1.06928	1.93001	0.0161886
PYGM	1.66761	1.10952	2.50642	0.0138991
RAG2	1.57777	1.10695	2.24885	0.0116729
RETN	1.59548	1.01001	2.52032	0.0452133
RGS8	1.5399	1.06289	2.23099	0.0224651
SELENOV	1.60684	1.05041	2.45804	0.0287626
SEMA3D	1.67266	1.14402	2.44558	0.00795003
SERPIND1	1.40498	1.06809	1.84814	0.0150617
SLC29A4	1.67483	1.14493	2.44999	0.00787568
SNAP91	1.45701	1.07794	1.96939	0.014361
SPHKAP	1.4601	1.14667	1.85919	0.00214
STMN2	0.433538	0.209	0.89931	0.0247654
STXBP5L	1.5427	1.03603	2.29718	0.0328275
TMIGD2	0.329003	0.12953	0.835657	0.0194151
TPO	1.66584	1.00729	2.75493	0.0467818
WFDC6	1.26257	1.01427	1.57166	0.0369077
WFDC8	1.29579	1.03663	1.61976	0.0228516
ZMAT4	1.67861	1.10494	2.55012	0.0151959
ZNF536	1.42536	1.02383	1.98435	0.0357731

## Sheet: Supplementary Table S8
Supplementary Table S8. The clinical characteristics of the training set and the test set
Characteristics	TCGA-Train (N = 249)	TCGA-Test (N = 249)	p-Value
Age = ≤50 (%)	137 (55.2)		0.356
Gender = MALE (%)	70 (28.2)		0.58
Stage (%)			0.952
I	141 (56.9)	138 (56.1)
II	26 (10.5)	26 (10.6)
III	53 (21.4)	57 (23.2)
IV	28 (11.3)	25 (10.2)
T (%)			0.988
T1	72 (29.0)	68 (27.6)
T2	82 (33.1)	82 (33.3)
T3	83 (33.5)	85 (34.6)
T4	11 ( 4.4)	11 ( 4.5)
M (%)			0.287
M0	133 (53.6)	146 (59.3)
M1	3 ( 1.2)	5 ( 2.0)
N (%)			0.689
N0	110 (44.4)	115 (46.7)
N1	116 (46.8)	106 (43.1)

## Sheet: Supplementary Table S9
Supplementary Table S9. The coefficients of the prognostic signature genes
gene	coeffcient
CXCL9	-1.81035
CYP17A1	1.16407
DRGX	0.195361
ENTHD1	2.16815
HAS1	0.556569
LAIR2	-1.96332
RETN	1.23165
SPHKAP	0.606994

## Sheet: Supplementary Table S10
Supplementary Table S10. The risk score was calculated by multiplying the eight gene expression by the coefficients
id	CXCL9	CYP17A1	DRGX	ENTHD1	HAS1	LAIR2	RETN	SPHKAP	riskScore	risk	group
TCGA-ET-A2N0	-0.220085	-0.562162	-0.286558	-0.314405	-0.473759	0.832491	0.530602	-0.28172	0.11671	low	train
TCGA-FE-A3PA	-0.685515	-0.78179	-0.286558	-0.378181	-0.440089	-0.212618	-0.353184	-0.286102	0.434483	low	train
TCGA-EM-A2CR	-1.22787	-0.0621877	-0.286558	-0.65326	-0.344668	-0.140506	0.0920344	-0.303689	1.52164	high	train
TCGA-EM-A3FO	-1.52239	-0.788652	0.758412	-0.319618	-0.475401	-1.09665	0.723459	0.64055	6.36105	high	train
TCGA-EM-A4FM	-0.12093	-0.62025	-0.286558	-0.449725	0.249924	0.339455	0.883419	-0.303689	0.372422	low	train
TCGA-BJ-A0ZC	0.470079	2.85504	-0.286558	-0.65326	-0.575126	-0.933017	-1.03594	1.65875	3.29716	high	train
TCGA-DJ-A2PO	1.08244	-0.128522	0.26905	2.83111	-0.132898	-0.571857	0.338341	-0.303689	7.65083	high	train
TCGA-DJ-A3V9	0.230074	0.111812	0.781926	0.0201667	-0.315758	-0.687644	-0.156725	0.0717418	1.76032	high	train
TCGA-FY-A3NN	-0.692993	0.641859	-0.286558	-0.179737	-0.542691	-0.628074	-0.0924276	-0.303689	3.22762	high	train
TCGA-DJ-A4V0	1.97259	0.51766	-0.217833	0.571665	-0.299892	2.80679	-0.852317	1.41805	0.000651358	low	train
TCGA-EM-A3O3	0.903265	-1.01259	-0.0216579	0.282698	0.474406	-0.944461	1.08081	-0.303689	1.88967	high	train
TCGA-EL-A3T6	1.83785	-0.800591	-0.0775502	0.438362	-0.462752	2.10899	0.634649	-0.267366	0.00111254	low	train
TCGA-ET-A3BO	1.13573	-0.78705	-0.143756	-0.0844214	-0.389043	1.46377	-0.760152	-0.278906	0.000843726	low	train
TCGA-EM-A2OX	-0.0837201	-0.784075	-0.286558	-0.65326	-0.484541	-0.453965	0.657453	-0.303689	0.432477	low	train
TCGA-J8-A3YF	1.10007	-0.682765	-0.177851	0.195566	0.246037	-0.0451088	0.48154	-0.303689	0.21516	low	train
TCGA-ET-A25G	-1.2191	-0.878636	-0.286558	0.0413662	-0.05268	-0.876618	1.46156	-0.280782	6.47204	high	train
TCGA-E3-A3E0	1.15048	0.286153	-0.286558	0.645332	-0.575126	0.22551	-0.664653	-0.234228	0.152362	low	train
TCGA-EM-A3FR	0.44607	0.365921	-0.127369	0.382817	0.458124	-0.48443	-0.924074	5.72211	5.65561	high	train
TCGA-ET-A3DS	-0.0621492	1.09327	-0.197049	-0.412841	-0.526718	-0.669713	-0.911919	6.18802	5.85587	high	train
TCGA-DJ-A4UL	0.228694	-0.489631	-0.286558	-0.165334	-0.52533	0.860219	0.269801	-0.303689	0.0524407	low	train
TCGA-BJ-A3PT	0.0237896	-0.0879926	-0.286558	0.197554	-0.53089	-0.266246	0.314193	-0.275471	1.5054	high	train
TCGA-H2-A2K9	-0.634667	-0.274825	-0.286558	-0.09463	-0.54628	-1.09665	-1.03594	5.79803	6.64476	high	train
TCGA-DJ-A2Q7	0.64756	0.431512	-0.22491	-0.65326	-0.509224	0.0599989	0.766775	-0.303689	0.213429	low	train
TCGA-EL-A3CT	0.493854	-0.760633	-0.207055	0.562061	1.97308	-0.962621	2.10577	-0.24936	6.88581	high	train
TCGA-DJ-A1QM	0.21363	1.70139	1.36085	-0.333185	-0.249067	0.505542	0.883321	2.07755	3.44355	high	train
TCGA-IM-A41Z	1.27639	1.14211	-0.286558	1.1118	-0.480789	0.87391	-0.616743	-0.303689	0.260843	low	train
TCGA-EM-A22O	-1.01552	0.715967	-0.286558	-0.65326	-0.349216	-1.09665	-0.75421	-0.303689	3.04358	high	train
TCGA-IM-A3EB	1.12813	-0.63552	-0.0068445	0.0956883	-0.454031	0.237823	0.894366	-0.264254	0.123011	low	train
TCGA-DJ-A13X	0.0339783	-0.0789572	-0.11612	-0.65326	-0.236033	-0.95131	-0.916536	0.190252	0.478128	low	train
TCGA-EM-A1YD	0.518974	1.58588	-0.286558	-0.409686	0.982343	-0.414711	-0.798822	-0.0334306	1.19521	low	train
TCGA-FE-A22Z	-1.34673	-0.513991	0.0539157	-0.65326	0.599147	-0.55254	1.97088	-0.303689	5.84041	high	train
TCGA-DJ-A13W	-1.31244	-0.243183	-0.286558	-0.65326	-0.539733	-0.828458	-0.860119	0.812872	2.24148	high	train
TCGA-EL-A3N2	-0.0704061	-0.644163	-0.226029	1.42137	-0.0211532	0.948316	0.207087	-0.303689	1.44849	high	train
TCGA-FY-A3YR	0.0231536	-0.901517	-0.286558	-0.497332	-0.28564	0.933264	0.31627	-0.303689	0.0242769	low	train
TCGA-KS-A4I3	-0.181911	0.462283	-0.286558	-0.65326	-0.524097	-0.648801	-0.905682	-0.303689	0.456918	low	train
TCGA-EM-A1CV	-0.89425	0.278173	-0.286558	-0.65326	-0.535072	-0.971308	-0.932379	-0.303689	1.57448	high	train
TCGA-EM-A3O6	-0.667683	2.61873	-0.238357	-0.65326	-0.523481	-0.712901	-0.903956	2.27083	5.94286	high	train
TCGA-EM-A3SY	-1.18406	1.76761	-0.286558	-0.65326	-0.551913	-0.816936	-0.762987	-0.303689	4.17492	high	train
TCGA-FY-A3BL	-1.29032	-0.121458	-0.147408	-0.65326	-0.575126	-0.977788	-0.691107	-0.303689	2.16553	high	train
TCGA-EL-A3CR	0.184451	-0.95425	0.507513	2.79682	3.07367	-0.856343	3.35837	-0.303689	17.309	high	train
TCGA-DJ-A13P	-0.40841	-0.420294	-0.286558	-0.442338	-0.491015	-0.197311	-0.509378	-0.303689	0.28351	low	train
TCGA-FE-A239	-1.20551	4.83302	-0.214113	-0.65326	-0.575126	-1.09665	-1.03594	0.244173	10.0869	high	train
TCGA-E8-A418	0.387648	0.0268773	-0.286558	-0.375036	-0.438482	-0.142858	1.14766	-0.303689	0.776318	low	train
TCGA-EM-A3FL	-0.520641	2.27656	-0.286558	-0.198283	-0.544094	-0.905299	-0.954996	-0.149426	4.7433	high	train
TCGA-J8-A3YH	-0.586603	-0.291737	-0.208911	-0.241682	-0.575126	-0.503559	-0.277075	-0.303689	1.18016	low	train
TCGA-ET-A3BU	-0.5679	-0.785219	2.65749	0.22535	0.21343	0.220943	1.65232	-0.303689	3.8449	high	train
TCGA-EL-A4K0	-0.145682	-0.634873	-0.286558	0.0484235	-0.434546	0.884989	1.21553	-0.272975	0.400738	low	train
TCGA-EL-A4K1	-1.2011	-0.98029	-0.212998	-0.358276	-0.535227	0.00700125	0.451104	-0.291117	1.16542	low	train
TCGA-EL-A3CL	-0.981721	-0.168088	0.261514	-0.393922	1.00971	-0.780852	-0.584428	-0.172301	3.04898	high	train
TCGA-DJ-A2PR	1.40229	-0.964291	-0.0287323	1.09809	-0.527644	0.580236	-0.0539862	-0.127014	0.0752704	low	train
TCGA-DJ-A2QA	-0.886743	-0.387004	-0.286558	-0.37923	-0.51979	-0.614229	1.35209	-0.303689	3.86723	high	train
TCGA-DJ-A3VJ	1.08581	-0.574138	-0.286558	-0.0885037	0.13915	1.97888	1.46518	-0.254627	0.0087324	low	train
TCGA-ET-A3DO	1.77762	-0.751361	-0.222674	2.07026	-0.378325	1.10847	0.107014	-0.303689	0.158723	low	train
TCGA-EM-A2CN	-1.21593	-0.18322	-0.286558	0.10271	-0.460383	-1.09665	-0.758887	0.244702	4.6753	high	train
TCGA-EM-A3OA	0.00028796	3.53612	-0.286558	-0.264485	-0.49691	-0.85528	-0.933711	-0.266121	5.11029	high	train
TCGA-EL-A3MW	-0.236453	-0.46026	-0.286558	0.474265	-0.350735	-0.249766	-0.933533	-0.303689	0.837878	low	train
TCGA-FE-A234	0.0599766	-0.858547	0.394909	0.451961	0.455463	1.48838	0.904147	-0.303689	0.209717	low	train
TCGA-FY-A40K	0.545231	-0.209372	-0.207055	0.940625	-0.296417	0.314132	-0.735796	-0.24936	0.401826	low	train
TCGA-DJ-A1QF	-0.621438	0.355848	-0.242101	-0.534507	-0.414146	-1.02115	-0.857895	-0.303689	1.69135	high	train
TCGA-ET-A3BV	-0.145064	-1.06463	-0.00473302	0.808088	0.328175	2.28434	0.760664	-0.270481	0.0835505	low	train
TCGA-EL-A4KI	-1.16099	-0.211929	-0.286558	-0.65326	0.0543915	-0.824891	-0.817833	-0.0829563	1.80117	high	train
TCGA-KS-A4I7	-0.314692	-0.691791	-0.286558	-0.65326	-0.175628	-0.659722	-0.337194	-0.303689	0.388366	low	train
TCGA-EM-A3SZ	0.400159	-0.706609	-0.286558	-0.431794	-0.487097	-0.582804	0.154116	-0.303689	0.236516	low	train
TCGA-DJ-A2PP	-1.22004	2.94434	-0.212626	-0.65326	-0.42135	-0.971978	-0.933	-0.303689	6.44231	high	train
TCGA-FE-A3PD	1.42786	-0.626906	-0.286558	-0.65326	-0.397841	1.58312	0.606679	-0.303689	0.000708672	low	train
TCGA-ET-A40R	0.782986	-0.434211	-0.218205	0.232287	0.959412	1.90043	-0.565047	-0.256798	0.00545665	low	train
TCGA-DJ-A2PU	-0.888669	-0.469743	0.0323771	-0.432848	-0.530735	0.273593	-0.423943	-0.303689	0.297544	low	train
TCGA-J8-A3YG	-0.263413	-0.474397	1.31046	0.404289	0.334203	0.84521	-0.132193	-0.303689	0.522996	low	train
TCGA-BJ-A2N9	0.911569	2.41669	-0.286558	-0.509002	-0.575126	0.705095	-1.03594	-0.0718181	0.0644972	low	train
TCGA-FE-A23A	0.942793	-0.798061	0.0556474	0.184625	-0.256211	0.0710586	0.0999729	-0.303689	0.100163	low	train
TCGA-EL-A3T2	-0.885229	0.80644	-0.201863	-0.65326	-0.575126	-0.570727	-0.47878	-0.274535	1.96378	high	train
TCGA-EM-A2P2	-1.11113	-0.478045	-0.219694	-0.65326	-0.276121	-0.578457	-1.03594	-0.258039	0.67345	low	train
TCGA-BJ-A18Y	-0.841449	0.590342	-0.286558	0.486851	-0.0414948	-0.673052	-1.03594	-0.183194	4.47619	high	train
TCGA-ET-A40S	0.462001	-0.631855	-0.286558	-0.411789	-0.0357049	0.684648	1.1087	-0.303689	0.0878365	low	train
TCGA-DJ-A3V4	0.640785	0.448073	-0.0425654	0.312242	-0.23809	-0.35918	-0.387546	0.0224355	1.05479	low	train
TCGA-DJ-A1QN	-0.031108	-0.0281255	0.280161	-0.505818	-0.403971	0.778053	0.488511	-0.303689	0.123128	low	train
TCGA-EM-A3AJ	1.64087	1.03105	-0.286558	2.35461	-0.494489	1.0652	-0.930606	-0.303689	0.693336	low	train
TCGA-BJ-A45K	-0.892653	1.6215	-0.202975	-0.65326	-0.486195	-0.95574	-0.816333	1.66466	5.22379	high	train
TCGA-FY-A3R9	-1.01631	1.23001	-0.286558	-0.65326	-0.551913	-1.09665	-0.975081	0.247611	3.76054	high	train
TCGA-KS-A41J	0.34767	-0.715274	-0.286558	1.36177	-0.481688	1.33988	0.0789567	-0.303689	0.261482	low	train
TCGA-EL-A4K2	0.817266	0.30159	-0.212626	0.663432	-0.535072	0.0900402	-0.675054	1.11034	0.723907	low	train
TCGA-FY-A3WA	-1.70697	0.233909	-0.048967	-0.65326	-0.329193	-0.960177	-1.03594	-0.303689	3.21382	high	train
TCGA-DJ-A13S	-1.58283	0.795997	-0.286558	-0.512187	-0.518715	-1.00751	-0.961737	-0.303689	4.23578	high	train
TCGA-ET-A2N4	-0.822052	-0.288534	-0.286558	-0.421261	-0.438628	-1.09665	-0.712452	-0.303689	1.8584	high	train
TCGA-ET-A39N	-0.514514	2.36289	-0.286558	-0.65326	-0.575126	-0.443242	-1.03594	-0.278906	2.16678	high	train
TCGA-EM-A4FV	1.31631	-0.427243	-0.191131	0.797752	-0.575126	-0.0413481	-0.220241	-0.303689	0.19242	low	train
TCGA-BJ-A0Z0	-1.50751	0.295606	-0.286558	-0.65326	-0.517794	-0.918354	-1.03594	-0.303689	2.56262	high	train
TCGA-DJ-A4V5	1.19485	-0.638974	0.215653	0.694798	0.120769	2.83445	0.689889	-0.0126875	0.0033017	low	train
TCGA-J8-A4HW	-1.04586	-0.383289	-0.109604	0.0494313	-0.47989	-0.804431	-0.198976	4.09905	7.25702	high	train
TCGA-EL-A3H2	-1.1162	4.43953	-0.203346	-0.65326	-0.575126	-0.824471	-0.560291	-0.109495	8.96199	high	train
TCGA-E3-A3E1	-0.0148324	0.196504	-0.286558	0.015113	-0.288161	0.0948682	-0.200791	-0.28172	0.632603	low	train
TCGA-FK-A4UB	-0.216493	-0.648279	0.0362074	-0.65326	-0.29655	-0.42849	0.878769	-0.303689	0.82309	low	train
TCGA-DJ-A2QC	-0.768862	-0.740998	-0.286558	-0.65326	-0.575126	-0.34597	-0.175687	-0.303689	0.433192	low	train
TCGA-DJ-A3UM	-0.490636	-0.480074	0.0580704	-0.0284469	-0.052222	-0.23977	0.195346	-0.26301	1.62751	high	train
TCGA-DJ-A2PW	-0.639735	-0.75249	0.551817	-0.462399	-0.461863	-0.182741	0.863022	-0.112753	1.33372	high	train
TCGA-EM-A2CS	-0.674287	-0.026086	-0.112499	-0.65326	-0.481239	-0.808592	0.458921	-0.243484	2.36617	high	train
TCGA-EL-A3ZM	-0.783806	-0.978562	-0.236113	-0.65326	-0.0829754	0.859092	2.40732	-0.303689	0.863269	low	train
TCGA-E8-A417	1.0952	-0.8953	-0.286558	0.131751	-0.321309	0.106754	0.366886	-0.303689	0.0714277	low	train
TCGA-EL-A3MZ	-0.719801	-0.783847	-0.0368842	-0.24686	0.023686	0.0686213	2.1161	-0.303689	3.17578	high	train
TCGA-BJ-A45C	-1.72427	1.67108	-0.197049	-0.65326	-0.434109	-1.09665	-0.912006	8.23477	13.4662	high	train
TCGA-KS-A41F	-1.51684	0.0202124	-0.0195381	-0.65326	-0.179097	-0.298047	0.606083	-0.165361	3.60936	high	train
TCGA-DJ-A3V0	0.708221	-0.54649	-0.228268	-0.0426674	2.77709	-0.328076	0.496309	-0.303689	1.40233	high	train
TCGA-ET-A39S	-0.826606	-0.217417	-0.286558	-0.172533	1.65795	0.112674	-0.377086	-0.24163	1.72872	high	train
TCGA-ET-A3BT	0.234145	-0.0240481	-0.215228	0.269871	1.76854	0.825742	-0.321268	-0.303689	0.383077	low	train
TCGA-ET-A25K	-0.173213	-0.798751	-0.286558	-0.332141	0.349665	-0.895988	-0.732893	-0.0256359	0.727778	low	train
TCGA-H2-A421	1.47039	-0.496159	-0.245848	0.290584	-0.00273259	1.96052	-0.923194	-0.221008	0.00056559	low	train
TCGA-DE-A0XZ	1.70724	-0.554627	-0.0486111	0.388677	-0.25491	1.10995	-0.498292	-0.303689	0.00327492	low	train
TCGA-BJ-A45I	1.62717	-0.699742	-0.218949	0.71471	-0.335475	1.63449	0.0842845	-0.280469	0.00444808	low	train
TCGA-EM-A2CL	-1.4362	1.17564	-0.286558	-0.65326	-0.575126	-0.981595	-0.940844	5.53208	9.00209	high	train
TCGA-EL-A3T7	-0.763481	-0.783618	-0.118295	-0.500514	-0.455359	-0.41612	0.564169	-0.284223	1.30252	high	train
TCGA-DJ-A3UR	0.0221652	-0.0451854	-0.286558	-0.230299	-0.409122	-0.961955	-0.574998	-0.303689	1.04076	low	train
TCGA-DJ-A1QQ	0.486856	-0.568248	-0.0351105	0.235259	-0.52888	0.232745	0.0201913	0.0320756	0.218412	low	train
TCGA-DJ-A4UP	1.30047	0.444967	-0.286558	1.18368	0.223764	1.80582	0.0764414	-0.303689	0.0771557	low	train
TCGA-DJ-A4UT	2.4292	-0.782932	-0.286558	0.232287	-0.398268	3.18577	0.566247	-0.303689	2.69148e-05	low	train
TCGA-ET-A25I	0.244797	0.879797	-0.286558	-0.331097	-0.575126	-0.944241	-1.03594	-0.303689	0.873365	low	train
TCGA-BJ-A45E	2.10152	-0.736955	-0.286558	0.529342	-0.406974	0.398915	-0.908363	-0.303689	0.00376172	low	train
TCGA-DJ-A1QH	-0.493891	-0.445199	-0.2156	-0.65326	-0.291219	-0.36159	0.0852645	-0.303689	0.591933	low	train
TCGA-BJ-A28W	1.54629	0.378566	-0.286558	5.19094	-0.302302	3.70897	-0.741701	-0.224385	1.21249	high	train
TCGA-ET-A39M	1.02911	-0.512346	0.0742991	-0.159168	-0.508156	1.8435	-0.100063	-0.303689	0.00123293	low	train
TCGA-BJ-A28S	-0.693468	0.919749	-0.286558	-0.65326	-0.575126	-1.09665	-1.03594	-0.303689	2.06892	high	train
TCGA-FK-A3SB	-0.610054	-0.888145	-0.208169	-0.65326	0.22068	-0.199721	-0.581005	-0.303689	0.213426	low	train
TCGA-DJ-A3UT	-1.22542	1.32882	-0.286558	-0.499453	-0.211544	-0.815265	-0.954905	1.15624	5.19102	high	train
TCGA-BJ-A0Z5	-0.476606	0.405392	-0.219322	0.216423	-0.503284	-0.150246	-0.303905	-0.303689	2.05895	high	train
TCGA-EM-A4FN	-0.426455	-0.493709	-0.286558	0.740257	-0.545187	-0.661287	0.506314	-0.303689	4.55783	high	train
TCGA-FK-A3SD	-1.26194	1.13759	0.0334221	-0.65326	-0.539266	-1.09665	-1.03594	-0.21396	3.82949	high	train
TCGA-FY-A40L	1.14149	-0.480683	-0.234991	-0.112007	-0.135912	0.471219	-0.475259	-0.303689	0.0124292	low	train
TCGA-ET-A3DW	1.02263	-0.424859	-0.286558	-0.15814	-0.541289	0.385664	0.178531	-0.282345	0.0313149	low	train
TCGA-FY-A4B0	0.0266609	2.62878	-0.286558	-0.126338	-0.146326	-0.626532	-0.898969	0.0840183	4.00225	high	train
TCGA-ET-A2MZ	-1.06948	-0.790027	-0.286558	-0.274866	-0.575126	-0.861235	-1.03594	-0.303689	1.15979	low	train
TCGA-E8-A2JQ	2.51547	-1.02513	-0.217833	4.31449	0.29998	1.55064	-0.339914	-0.303689	1.01426	low	train
TCGA-DJ-A3VF	-0.134172	-0.732469	-0.135371	0.761028	5.08896	2.3792	2.27874	-0.303689	2.73465	high	train
TCGA-EM-A3AP	-0.74946	-0.340463	-0.223792	-0.485675	-0.508004	-0.697158	-0.294153	-0.303689	1.26472	high	train
TCGA-MK-A4N9	-0.110576	-0.354336	-0.101295	-0.65326	-0.33657	0.0446883	-0.512039	-0.303689	0.0849088	low	train
TCGA-EM-A22I	-0.466757	-0.594222	-0.286558	-0.183855	-0.175504	0.592324	0.677632	-0.303689	0.461223	low	train
TCGA-DJ-A3VD	1.74422	-0.397987	0.32364	2.55525	2.9762	2.82811	1.00851	-0.254007	0.496273	low	train
TCGA-L6-A4EU	-0.115234	-0.942789	-0.286558	0.23724	0.801017	1.19564	3.76567	-0.274223	3.16405	high	train
TCGA-BJ-A3EZ	-0.00482171	-0.424263	0.0281941	-0.40548	-0.500701	0.0333581	-0.300815	-0.303689	0.134928	low	train
TCGA-FK-A3SE	-0.839776	-0.120223	0.542998	-0.305027	2.44235	-0.167785	-0.465873	1.54017	4.13871	high	train
TCGA-DJ-A2PY	-0.574564	-0.988204	-0.286558	0.70049	-0.503588	0.631384	1.60347	-0.303689	2.5242	high	train
TCGA-DE-A69J	-0.641759	-0.67662	0.596209	-0.134536	-0.575126	0.769655	2.70433	-0.281094	2.41152	high	train
TCGA-EL-A3GP	-0.708494	-0.0504972	-0.105267	-0.0112045	0.97155	0.183811	2.40186	-0.282658	5.91166	high	train
TCGA-DJ-A3UO	-0.490959	-0.252263	0.00440314	-0.65326	-0.456687	-0.735805	-0.025507	-0.277969	1.07798	low	train
TCGA-DE-A4MB	-0.418171	-0.700627	0.80359	0.338762	5.35244	0.353477	3.25405	-0.303689	9.92267	high	train
TCGA-EL-A3CZ	-0.673625	0.158858	-0.286558	-0.65326	-0.465274	-1.09665	-0.769584	-0.303689	1.52427	high	train
TCGA-GE-A2C6	1.82437	-0.430028	-0.21746	1.2208	0.446785	0.494197	-0.851581	-0.303689	0.0566131	low	train
TCGA-DJ-A3UN	0.60066	-0.463484	-0.121922	-0.43074	-0.138932	-0.465816	-0.920385	-0.303689	0.061732	low	train
TCGA-J8-A3YE	-0.84282	1.31117	-0.286558	-0.65326	-0.0587621	-0.985408	-0.943892	-0.236693	3.2103	high	train
TCGA-EM-A3FQ	1.18892	-0.236717	2.02203	1.32692	0.493127	1.17027	1.11491	-0.0149856	1.08947	low	train
TCGA-DJ-A3UY	0.100825	0.216047	-0.151428	0.230306	0.477774	0.420507	0.182347	-0.211206	1.00782	low	train
TCGA-FE-A230	1.67149	-0.484543	-0.200381	-0.197252	-0.528571	-0.335558	-0.810122	-0.303689	0.0102958	low	train
TCGA-DJ-A2PS	0.747396	-0.0928711	0.103816	0.393558	-0.467354	0.415561	-0.397241	0.496836	0.198132	low	train
TCGA-EM-A1CU	0.608656	-0.604644	0.128012	-0.65326	0.0460171	1.03342	1.94351	-0.215491	0.0699521	low	train
TCGA-ET-A4KN	-0.192203	-0.991178	-0.286558	-0.65326	-0.575126	0.292842	1.23367	-0.195039	0.21329	low	train
TCGA-ET-A40Q	0.73837	-0.741448	-0.207426	-0.0314926	0.129986	1.52134	0.956461	-0.303689	0.0195585	low	train
TCGA-EL-A3ZH	-0.592579	0.355116	-0.286558	-0.65326	-0.259338	-0.489698	-0.92513	-0.222236	0.679573	low	train
TCGA-FY-A3R7	1.41531	1.18982	-0.0843705	0.403314	-0.538022	-0.383737	-0.392818	-0.256798	0.646867	low	train
TCGA-DJ-A2Q2	0.427345	2.04673	-0.207797	-0.65326	-0.262994	-0.496436	-0.324566	-0.171093	1.32759	high	train
TCGA-DJ-A1QE	-0.728911	-0.832549	-0.216716	-0.466628	0.309312	0.108165	1.17537	-0.303689	1.36511	high	train
TCGA-DJ-A2Q5	1.72888	-0.318269	-0.224165	2.14102	-0.294949	1.07298	-0.59963	-0.303689	0.157413	low	train
TCGA-EM-A22N	-0.102946	0.871086	-0.286558	-0.65326	-0.494489	-0.969078	-0.981869	0.0408395	1.07869	low	train
TCGA-BJ-A2N7	-0.764496	0.952147	-0.228268	-0.65326	-0.543627	-0.997787	-1.03594	-0.283597	2.08358	high	train
TCGA-DJ-A1QD	-0.0357705	-0.111952	-0.286558	0.0675556	0.518203	-0.581858	0.118353	-0.265809	2.30951	high	train
TCGA-BJ-A0ZE	-1.08662	0.435769	-0.0351105	-0.65326	-0.52888	-1.09665	-1.03594	-0.131484	2.44231	high	train
TCGA-EM-A4FH	-0.955734	2.66745	-0.153989	-0.65326	-0.575126	-0.578079	-1.03594	3.7184	7.3955	high	train
TCGA-EL-A3CW	0.908219	0.746273	-0.100212	3.86739	0.534519	-0.937852	-0.594767	0.035471	12.9169	high	train
TCGA-EM-A3AN	0.0187712	-0.332213	-0.286558	0.247139	-0.500701	-0.374369	0.135976	-0.303689	1.34677	high	train
TCGA-ET-A39P	-0.637101	-0.223834	-0.286558	-0.65326	-0.0281305	-0.330284	1.14284	-0.303689	2.12427	high	train
TCGA-BJ-A0ZG	0.363726	1.68589	-0.286558	-0.65326	-0.25491	-0.658159	-0.908449	-7.81407e-05	0.861899	low	train
TCGA-DJ-A2PQ	-1.13491	-0.162885	-0.286558	-0.65326	-0.425543	-1.09665	-0.547599	-0.303689	2.32095	high	train
TCGA-EL-A3ZR	-1.2323	0.216511	-0.286558	-0.65326	-0.446091	-0.828248	-1.03594	-0.303689	1.75341	high	train
TCGA-DJ-A13R	1.69241	-0.734263	-0.286558	-0.3677	-0.575126	1.78253	-1.03594	-0.124335	6.50013e-05	low	train
TCGA-BJ-A28T	2.42189	0.247834	-0.164249	1.45326	0.0333724	-0.215691	0.916037	0.794258	1.90581	high	train
TCGA-ET-A39O	1.22175	-0.619607	-0.286558	-0.0538538	-0.493885	0.0351047	2.11251	-0.303689	0.415731	low	train
TCGA-EL-A3T1	1.1538	-0.771758	-0.048967	-0.393922	0.884824	0.0225582	-0.842063	-0.287041	0.0133435	low	train
TCGA-EM-A1CS	0.33914	-0.512141	-0.286558	-0.434956	-0.365864	-0.828878	-0.644373	-0.275783	0.218439	low	train
TCGA-CE-A485	0.647783	-0.383484	0.615076	0.424746	0.513717	1.04776	2.28138	-0.218248	1.20262	low	train
TCGA-BJ-A0Z3	1.25657	-0.391117	-0.122647	2.87847	-0.486796	-0.224448	-0.957814	-0.303689	3.3619	high	train
TCGA-DJ-A4UQ	0.315543	0.345147	-0.286558	0.0332951	-0.394146	0.0762117	0.937268	1.3651	2.33328	high	train
TCGA-EL-A3H8	-0.667988	-0.335855	0.383811	-0.65326	-0.465423	-0.923159	0.276304	-0.164155	2.11819	high	train
TCGA-BJ-A191	1.02711	-0.847741	-0.0948041	-0.65326	-0.575126	0.0773552	-1.03594	0.0750947	0.00340421	low	train
TCGA-FY-A2QD	-0.942536	0.766404	-0.186699	-0.65326	-0.46899	-1.09665	-1.03594	2.18669	4.43178	high	train
TCGA-FY-A40M	-0.507016	-0.719506	0.42738	-0.65326	-0.324974	-0.650748	-0.847177	-0.207844	0.32086	low	train
TCGA-EM-A2OZ	-0.285967	0.72535	0.626709	0.0494313	-0.489055	-0.447525	-0.64829	-0.303689	2.05671	high	train
TCGA-BJ-A28X	2.039	-0.572243	-0.224165	2.89782	-0.444185	1.24201	1.39582	-0.282345	1.57156	high	train
TCGA-IM-A41Y	-1.41696	-0.603792	-0.286558	-0.459229	-0.221065	-0.974211	0.811101	-0.13387	5.0272	high	train
TCGA-DJ-A13L	1.69733	0.0559977	-0.119745	0.901594	0.320493	0.627428	3.60394	-0.284223	3.16039	high	train
TCGA-DO-A1JZ	-1.36922	-0.527809	-0.0135386	-0.65326	-0.575126	-1.09665	-1.03594	-0.0861879	1.77573	high	train
TCGA-ET-A25L	-0.750706	-0.67202	0.38762	-0.65326	0.225015	0.226583	1.57108	-0.253697	1.52761	high	train
TCGA-EL-A3MX	-0.978456	-0.568458	11.8178	0.625291	0.241188	-0.518975	-0.337145	-0.303689	7.60043	high	train
TCGA-FY-A3W9	-0.826502	-0.266784	-0.158383	-0.480381	-0.117911	-0.782499	-0.648622	-0.216103	1.48676	high	train
TCGA-ET-A25R	-0.112845	-0.158407	-0.286558	-0.403378	-0.4757	-0.168261	0.863624	-0.303689	0.978267	low	train
TCGA-DJ-A1QL	0.0911874	2.35528	-0.126279	-0.65326	-0.575126	-0.708706	-1.03594	-0.0882461	1.70231	high	train
TCGA-EM-A3FK	-1.01689	-0.779507	5.49681	-0.19519	-0.395992	-0.950868	-0.625217	0.191867	3.73715	high	train
TCGA-EL-A3GU	-0.925246	-0.815362	0.20102	-0.65326	5.28152	-0.420884	1.16858	-0.0279435	6.46861	high	train
TCGA-H2-A3RI	0.238331	0.147932	-0.230881	-0.211697	-0.34825	-0.356429	0.196701	-0.303689	0.82204	low	train
TCGA-BJ-A45F	-1.11562	-0.247256	-0.286558	-0.510064	-0.575126	-0.917918	-1.03594	-0.24905	1.46008	high	train
TCGA-KS-A41L	-1.36181	1.55004	-0.234991	-0.65326	-0.575126	-1.09665	-1.03594	0.661947	5.37553	high	train
TCGA-DO-A1K0	-1.0137	-0.126577	-0.0478994	-0.0142452	-0.253739	-0.080603	-0.821791	-0.275783	1.33491	high	train
TCGA-E3-A3DZ	-0.390866	0.279229	-0.194458	-0.65326	-0.297752	-0.290516	-1.03594	-0.272039	0.284653	low	train
TCGA-ET-A39J	-0.665648	-0.730454	-0.1989	-0.419155	-0.351288	-0.948878	0.396196	0.146332	2.5577	high	train
TCGA-DJ-A1QI	0.0203667	-0.826962	-0.286558	0.235259	-0.575126	-0.687644	-0.474199	-0.303689	0.770431	low	train
TCGA-EL-A3N3	1.37279	-0.553583	-0.0948041	0.026228	0.459452	1.04586	-0.006598	-0.259281	0.0086039	low	train
TCGA-L6-A4EP	-0.31897	-0.699963	1.4113	0.100704	-0.523173	0.067617	1.05429	-0.0184358	1.95358	high	train
TCGA-DJ-A13V	0.171739	-0.78499	-0.0865268	-0.382377	-0.575126	0.760265	-0.665871	-0.303689	0.0101582	low	train
TCGA-EM-A4FQ	-0.109904	-0.818141	-0.241726	-0.182826	-0.527027	-0.0520441	1.97155	-0.303689	1.68072	high	train
TCGA-EM-A2P1	1.84839	-1.03469	-0.18301	3.29933	-0.491921	-0.0266641	-0.240127	-0.285788	2.83206	high	train
TCGA-EM-A2OV	-1.25583	1.97337	-0.286558	-0.517497	-0.575126	0.0630204	-0.963933	0.494881	3.06513	high	train
TCGA-EL-A3D1	-0.961182	-0.735608	0.595008	-0.65326	2.23878	0.787584	0.813246	-0.226535	1.06106	low	train
TCGA-KS-A4ID	1.36289	-0.47845	-0.286558	-0.20344	-0.575126	-0.818399	-0.955813	-0.303689	0.036624	low	train
TCGA-FY-A40N	1.33206	-0.0240481	-0.286558	-0.65326	-0.529189	-0.344431	-1.03594	-0.303689	0.0091711	low	train
TCGA-EL-A3ZO	1.07771	-0.676839	1.30374	1.13642	2.43924	2.98802	2.25814	-0.286102	0.185511	low	train
TCGA-DJ-A4UW	-0.0597052	-0.0996817	0.338451	1.19728	0.530237	1.15178	-0.350624	-0.20235	1.0503	low	train
TCGA-DE-A4M8	1.88069	-0.738751	-0.286558	1.45944	-0.105786	0.453015	-0.942725	-0.280782	0.0428871	low	train
TCGA-EM-A3AL	-0.563872	2.05479	-0.222301	-0.65326	-0.540355	-0.987879	-1.03594	0.148242	3.51009	high	train
TCGA-EM-A3AK	0.401438	-0.23432	-0.218949	0.389654	-0.0991676	0.410604	-0.509493	-0.257419	0.199748	low	train
TCGA-EL-A3CS	-0.766533	0.497951	-0.286558	-0.458173	1.96295	-0.973541	-0.0433808	-0.278594	5.28135	high	train
TCGA-FY-A3R6	2.2923	-0.253192	-0.177482	2.19151	-0.351564	0.68542	-0.539645	-0.228995	0.160872	low	train
TCGA-EM-A2CJ	-1.17	-0.455029	-0.106712	-0.65326	-0.431927	-0.535791	-1.03594	-0.303689	0.650754	low	train
TCGA-CE-A484	-0.31505	0.311284	-0.286558	-0.0772812	-0.125567	-0.855918	-1.03594	-0.229302	1.7296	high	train
TCGA-ET-A25M	-0.970086	-0.100731	-0.286558	-0.65326	-0.185434	-0.770175	0.332777	-0.303689	2.73916	high	train
TCGA-EM-A22J	-0.998966	1.85242	-0.226775	-0.65326	-0.575126	1.70839	-0.237055	-0.283284	0.242378	low	train
TCGA-DE-A4MC	1.39207	-0.872238	-0.229014	0.518735	1.42027	1.877	1.33613	-0.303689	0.027419	low	train
TCGA-EM-A22P	0.91435	-0.763353	0.563948	1.6348	4.46306	1.37423	0.00622033	-0.27672	1.56451	high	train
TCGA-BJ-A4O8	0.0707674	-0.688044	0.0863394	0.722286	-0.165268	0.761761	2.46012	-0.224385	2.93654	high	train
TCGA-EM-A22M	1.33048	-0.901038	-0.17086	-0.497332	-0.512585	0.134256	1.2539	-0.303689	0.0312117	low	train
TCGA-DE-A4MD	-1.07262	-0.765849	-0.286558	-0.291496	-0.466908	-0.981147	-0.940397	-0.303689	1.51695	high	train
TCGA-EM-A3OB	-0.979617	-0.39897	-0.213741	-0.65326	-0.497365	-0.973541	-1.03594	-0.303689	0.97184	low	train
TCGA-DJ-A3UX	1.46637	1.00577	-0.286558	0.0725847	0.676822	-0.121768	-0.850029	0.121389	0.219766	low	train
TCGA-ET-A2N5	-0.9745	0.714315	-0.202975	-0.65326	-0.575126	-0.823004	-0.920122	-0.275159	1.96968	high	train
TCGA-ET-A3DT	1.88316	-0.964536	0.211003	1.87049	0.0520339	-0.81005	-0.174165	-0.283597	1.62338	high	train
TCGA-EL-A3GX	0.735524	-0.551912	0.114399	0.758198	-0.464384	1.10201	0.0402709	-0.303689	0.0751084	low	train
TCGA-EM-A2OW	-0.230423	2.50705	-0.228268	-0.65326	-0.285374	-1.09665	-0.953998	0.472068	4.28261	high	train
TCGA-EM-A22K	-0.685731	1.42865	-0.286558	-0.65326	-0.279948	-0.954188	-1.03594	-0.303689	2.60345	high	train
TCGA-DJ-A3VE	-0.601996	-0.874842	-0.286558	-0.426526	-0.529343	-0.571103	0.399372	-0.303689	1.12023	low	train
TCGA-FE-A3PC	-0.101822	-0.583209	-0.286558	0.182634	-0.489357	-0.917263	0.486011	-0.303689	2.72348	high	train
TCGA-ET-A3DR	-1.11765	-0.0857308	-0.0195381	-0.65326	-0.300427	-0.663635	-0.698147	3.62806	4.28407	high	train
TCGA-EM-A1YE	-0.606381	1.82262	-0.286558	-0.65326	-0.575126	-1.09665	-1.03594	-0.265809	3.16828	high	train
TCGA-ET-A25N	-1.16124	-0.771758	0.217976	-0.65326	-0.113026	-0.806094	-0.38775	0.775757	2.19887	high	train
TCGA-CE-A3MD	-0.161946	0.0795788	-0.286558	-0.445503	-0.492223	-0.401186	1.15465	-0.303689	1.94855	high	train
TCGA-L6-A4EQ	0.0377443	-0.486781	-0.185592	-0.65326	-0.416591	-0.619795	0.44305	-0.268923	0.542228	low	train
TCGA-DJ-A2PX	1.62804	-0.578986	-0.104905	2.11028	-0.385227	1.33645	-0.664179	-0.241013	0.0747838	low	train
TCGA-EM-A2P0	-0.726423	-0.479262	0.284401	-0.65326	0.142091	-0.811926	-0.711246	0.220263	1.20183	low	train
TCGA-EL-A3GS	-0.486532	-0.262121	-0.215972	-0.65326	-0.575126	-0.651332	-0.230417	-0.303689	0.707701	low	train
TCGA-EL-A4KD	-0.2895	-0.574559	-0.286558	-0.323791	-0.267445	-0.362624	-0.17783	-0.261145	0.543575	low	train
TCGA-ET-A4KQ	-1.18353	0.682337	-0.286558	-0.65326	-0.407833	-0.882842	-0.945419	-0.237927	2.57049	high	train
TCGA-DJ-A3UW	1.33818	-0.677935	-0.0358199	0.147741	-0.179097	0.561115	0.435039	-0.286102	0.0318487	low	train
TCGA-EL-A4JX	1.82622	-0.983255	0.310066	0.441278	-0.462456	0.26925	-0.019761	-0.303689	0.0160555	low	train
TCGA-EL-A3D5	0.088111	2.62559	-0.286558	-0.65326	-0.144262	-1.09665	-1.03594	-0.303689	3.0335	high	train
TCGA-ET-A3DQ	1.42326	-0.0380064	-0.195938	0.724179	-0.260904	0.375865	-0.526626	-0.034587	0.0932597	low	train
TCGA-EM-A1YC	-1.62246	3.29605	-0.286558	-0.65326	-0.522404	-1.01318	-0.966502	-0.303689	8.02807	high	test
TCGA-IM-A420	1.49469	-0.542743	-0.187068	-0.257224	-0.232694	0.653192	-0.487725	-0.269546	0.00300535	low	test
TCGA-FY-A76V	-0.599582	0.265171	-0.162048	-0.65326	-0.322258	-0.697754	2.86558	-0.260834	6.42692	high	test
TCGA-EL-A3H7	1.04771	-0.745724	0.0431617	-0.139663	0.225496	0.783035	0.37871	-0.253697	0.0209845	low	test
TCGA-KS-A4I5	-0.52693	-1.01309	-0.197049	-0.65326	0.0954056	-0.804431	1.07213	-0.272975	1.9396	high	test
TCGA-MK-A84Z	-1.09144	0.54171	-0.286558	-0.65326	-0.377201	-0.783941	-0.903612	-0.173812	2.08923	high	test
TCGA-BJ-A190	-1.56455	1.90749	-0.286558	-0.65326	-0.544094	-1.09665	-1.03594	2.25451	7.88131	high	test
TCGA-EM-A4FO	1.70052	-0.40665	-0.286558	1.68945	-0.18506	2.31259	-0.703057	-0.285162	0.00485833	low	test
TCGA-EL-A3ZT	-0.874422	-0.701512	-0.286558	-0.453948	-0.495397	-0.237482	-0.467699	-0.0566398	0.554297	low	test
TCGA-ET-A3DV	-1.42213	2.80427	-0.218577	-0.65326	-0.575126	-1.09665	-0.631998	1.53702	9.09559	high	test
TCGA-DJ-A13O	0.925589	0.776596	-0.140473	1.42314	-0.385086	0.696652	0.91229	-0.216103	2.61246	high	test
TCGA-EM-A1CW	0.737027	0.906933	-0.286558	-0.65326	-0.575126	0.0730639	-1.03594	-0.244102	0.0351252	low	test
TCGA-E8-A436	1.14481	0.0449512	-0.221929	4.40763	-0.143655	1.08474	1.6071	-0.215797	10.1968	high	test
TCGA-DJ-A1QO	-0.208639	-0.969695	0.112012	-0.21273	0.202346	0.440188	-0.355652	-0.218861	0.105625	low	test
TCGA-E3-A3E2	1.57159	-0.536925	-0.208911	0.154728	-0.100938	0.503516	-0.830473	-0.303689	0.00593087	low	test
TCGA-E8-A416	0.368876	2.66863	-0.286558	-0.293577	0.654877	-0.571292	0.498659	-0.234536	5.28805	high	test
TCGA-EL-A3GV	0.578651	0.00917713	0.106891	0.987831	0.165729	1.01546	-0.425587	-0.247812	0.286688	low	test
TCGA-BJ-A2NA	0.649816	-0.406256	-0.221929	2.50163	-0.50587	-0.781881	-0.193469	-0.237618	6.5618	high	test
TCGA-EL-A3CM	-0.223038	-0.53112	-0.151428	0.563021	3.03449	-0.218607	1.16568	-0.143733	6.33495	high	test
TCGA-FY-A3TY	-0.173853	0.259101	1.2795	0.949897	0.814222	1.19937	1.51158	-0.195343	3.99292	high	test
TCGA-EL-A3D6	-0.185207	-0.947903	-0.286558	0.149738	0.04634	1.7506	1.57946	-0.250908	0.154181	low	test
TCGA-CE-A481	1.60939	-0.575191	-0.133187	-0.242717	-0.0102983	1.39677	-0.178573	-0.277032	0.000939681	low	test
TCGA-E8-A419	1.85853	-0.840718	-0.18633	0.506186	-0.468543	1.11574	-0.102468	-0.303689	0.00320433	low	test
TCGA-E8-A438	-0.855651	-0.847506	-0.286558	-0.479322	-0.505566	-0.780441	-0.525158	-0.303689	0.877537	low	test
TCGA-EM-A2CK	-0.493197	0.924553	-0.115758	-0.65326	-0.396276	-0.562085	-1.03594	-0.24472	0.946241	low	test
TCGA-J8-A3O1	-1.10076	-0.787736	-0.286558	-0.65326	-0.575126	-0.85932	-0.683909	-0.278906	0.9257	low	test
TCGA-FE-A237	-0.113018	-0.300424	-0.0610886	-0.24686	2.65625	0.0422235	1.17992	-0.303689	2.95164	high	test
TCGA-EM-A3O8	-1.3384	0.0797418	-0.286558	-0.478264	-0.575126	-1.09665	-0.860119	-0.281094	3.01936	high	test
TCGA-H2-A3RH	-0.803954	-0.553792	-0.217088	-0.65326	-0.537556	-0.866778	-0.93861	0.42044	0.855895	low	test
TCGA-DJ-A4UR	0.429153	-0.930167	-0.207426	-0.65326	-0.575126	-0.716502	-1.03594	-0.276407	0.0339268	low	test
TCGA-EL-A3ZN	-0.474949	-0.265105	-0.286558	-0.447614	0.25833	0.353349	-0.832075	-0.303689	0.137975	low	test
TCGA-FK-A3SH	-1.24256	-0.917849	9.35519	-0.308152	-0.575126	-0.415239	1.88378	-0.303689	7.08982	high	test
TCGA-EL-A3ZS	1.94216	0.267898	-0.209282	2.41139	0.637308	2.48979	-0.334433	-0.250908	0.0588315	low	test
TCGA-EL-A3GR	-0.590022	-0.62218	0.385081	-0.376084	3.31709	-0.332834	1.71855	-0.0627607	5.96332	high	test
TCGA-DE-A3KN	-0.422753	-0.650448	-0.286558	-0.65326	2.37951	-1.09665	-0.390818	-0.303689	2.20389	high	test
TCGA-EM-A3AI	-1.37512	1.9334	-0.286558	-0.65326	-0.536003	-0.974434	-0.934955	-0.303689	5.06717	high	test
TCGA-ET-A39R	2.45272	-0.621751	0.154079	2.1849	0.208675	0.311546	-1.03594	-0.272039	0.125527	low	test
TCGA-ET-A25O	-1.33094	1.07866	-0.215972	-0.65326	-0.198812	-0.55254	-0.93736	-0.303689	2.78941	high	test
TCGA-BJ-A2N8	-0.469514	-0.271269	-0.286558	0.337781	-0.440673	-0.26228	-0.716649	-0.216716	1.31844	high	test
TCGA-EM-A4FF	1.04384	-0.58871	-0.239106	0.088662	-0.474505	0.709469	0.833048	-0.255247	0.0532877	low	test
TCGA-EL-A3CU	1.64959	-0.322272	-0.204087	0.801512	0.196089	-0.0694724	-0.819177	-0.303689	0.0960501	low	test
TCGA-J8-A3YD	-0.719915	1.59121	-0.135007	-0.65326	-0.493431	-0.727944	-0.590242	3.37867	5.97656	high	test
TCGA-DJ-A2PV	0.818343	-0.273514	-0.198159	0.264933	-0.349216	-0.549367	-0.535246	0.0156129	0.416582	low	test
TCGA-BJ-A3PR	2.39595	-0.651967	-0.227148	1.38315	-0.334517	3.94711	-0.365786	-0.283284	3.0489e-05	low	test
TCGA-BJ-A45J	-0.997038	-0.930652	4.79206	-0.442338	-0.334928	-0.196347	1.69458	-0.249669	4.08236	high	test
TCGA-BJ-A28V	-1.42793	2.22061	-0.286558	-0.65326	-0.496759	-0.53264	-1.03594	0.0543614	4.61798	high	test
TCGA-EM-A3FP	0.751537	0.25195	-0.163882	-0.487794	-0.575126	-0.52746	-0.726392	-0.303689	0.104865	low	test
TCGA-FK-A3S3	-0.209853	-0.128876	-0.286558	-0.240647	-0.0998753	-0.965291	1.14396	-0.303689	3.92396	high	test
TCGA-FY-A3NP	-1.06616	0.244474	-0.214856	-0.65326	-0.425109	-0.975105	-0.844495	-0.230225	2.09968	high	test
TCGA-E8-A242	1.46316	-0.967728	-0.286558	1.04035	-0.298421	2.13298	1.84602	-0.260213	0.0295355	low	test
TCGA-DE-A69K	-0.349703	-0.630994	-0.286558	-0.65326	-0.575126	-0.346826	2.06796	-0.303689	1.9854	high	test
TCGA-EL-A3D0	-0.359374	-0.176364	0.388571	-0.65326	0.0286998	-0.993053	-0.729926	-0.303689	0.945192	low	test
TCGA-EL-A3D4	-0.850801	0.617419	-0.286558	-0.65326	1.80316	3.07933	-0.0395362	-0.303689	0.0151176	low	test
TCGA-MK-A4N6	1.13878	-0.692011	-0.286558	0.708076	1.24462	1.03342	0.505985	-0.303689	0.131431	low	test
TCGA-E8-A437	-1.20678	-0.609124	-0.220439	-0.131461	-0.5045	-0.322141	0.0694989	-0.281094	2.2797	high	test
TCGA-E8-A433	0.367973	-0.733142	-0.210397	-0.0528364	3.77371	1.63485	2.46813	-0.125228	1.08502	low	test
TCGA-EL-A4K9	-0.148663	-0.333554	0.752943	-0.409686	-0.141353	-0.943579	-0.607958	-0.303689	0.940549	low	test
TCGA-E8-A2EA	2.01768	-0.92678	-0.286558	0.139749	-0.244797	1.08717	0.353234	-0.303689	0.00202269	low	test
TCGA-DJ-A3UV	1.22125	1.05263	-0.286558	-0.65326	-0.318057	-0.168578	-0.757845	-0.0164227	0.0516435	low	test
TCGA-IM-A4EB	1.12056	-0.901517	0.0494097	1.07888	1.15954	1.28765	0.201655	-0.263943	0.104526	low	test
TCGA-EM-A2CQ	-0.866201	0.382333	-0.225656	-0.65326	-0.509835	-0.993053	-0.150604	-0.303689	2.79802	high	test
TCGA-ET-A40P	-0.182451	0.108107	-0.286558	-0.041651	-0.100701	-0.20858	-0.830473	-0.303689	0.626833	low	test
TCGA-EL-A4KH	-1.16121	-0.490854	-0.286558	0.834352	0.303188	-0.33641	-0.159677	-0.303689	5.32738	high	test
TCGA-CE-A27D	2.69848	0.0421407	-0.286558	2.59351	0.512995	3.3038	-0.598617	-0.303689	0.00226443	low	test
TCGA-DJ-A3VB	0.148597	-0.627121	-0.286558	0.311258	-0.495397	1.99999	1.88916	-0.303689	0.113304	low	test
TCGA-DJ-A4V4	-0.202623	-0.187923	-0.217088	-0.65326	-0.297485	-1.09665	0.449796	-0.0296752	2.05392	high	test
TCGA-EL-A4KG	-0.460043	-0.601236	-0.231628	-0.65326	-0.203087	-0.367625	3.04155	-0.229302	4.15519	high	test
TCGA-EM-A4FK	-1.40307	2.76667	-0.286558	-0.65326	-0.458016	-1.09665	-0.441095	-0.303689	7.78874	high	test
TCGA-EM-A22Q	-0.882729	0.597005	-0.286558	-0.65326	-0.468395	-1.09665	-1.03594	0.0255576	2.3239	high	test
TCGA-ET-A39K	0.0260358	-0.701512	-0.211883	-0.0650518	-0.0864815	0.320327	-0.0676176	-0.303689	0.173811	low	test
TCGA-H2-A26U	2.21786	-0.961103	2.31119	-0.173562	0.00247571	1.07803	0.647931	-0.282971	0.00193752	low	test
TCGA-EM-A3AO	0.665877	-0.957429	-0.286558	-0.65326	-0.443307	0.609828	0.418077	-0.303689	0.0099784	low	test
TCGA-BJ-A45H	0.401753	0.0665051	-0.0858079	-0.115076	-0.365864	0.764538	-0.320361	0.387738	0.0815494	low	test
TCGA-J8-A3O0	-0.844577	-0.443998	-0.215228	-0.275904	-0.462308	-0.360041	-0.616099	-0.279219	0.881609	low	test
TCGA-IM-A3ED	1.09197	-0.903193	-0.0753989	0.273819	-0.536314	0.477979	-0.0523136	-0.230533	0.0273736	low	test
TCGA-EL-A4K7	-1.25401	-0.611901	-0.180429	-0.65326	-0.0359316	-1.09665	1.79641	-0.303689	6.08498	high	test
TCGA-EL-A3GZ	0.390449	-0.57056	4.53572	0.0171348	-0.0273412	-0.237482	0.211989	-0.303689	1.01116	low	test
TCGA-BJ-A0ZJ	1.39672	-0.00645398	-0.19261	1.62697	-0.292816	0.143723	-0.792027	-0.303689	0.574162	low	test
TCGA-BJ-A0ZF	-1.00476	3.07595	-0.286558	-0.65326	-0.575126	-0.525798	-1.03594	3.70361	8.00822	high	test
TCGA-FE-A232	0.801314	0.15443	-0.211883	-0.257224	-0.382688	-0.328585	1.26921	0.7382	1.41323	high	test
TCGA-DJ-A3UP	0.630023	-0.299667	-0.286558	0.386724	-0.531509	-0.0856519	-1.03594	-0.303689	0.130236	low	test
TCGA-EM-A1YA	-1.02425	4.38741	-0.286558	-0.65326	-0.364749	-0.76465	-0.963201	-0.233612	7.78937	high	test
TCGA-FY-A3R8	0.134735	-0.670051	-0.046832	0.884822	-0.298822	1.00796	2.81403	-0.303689	3.01408	high	test
TCGA-DJ-A3V2	1.48527	-0.417718	-0.286558	1.25149	-0.403686	1.45057	-0.537562	-0.303689	0.0159172	low	test
TCGA-J8-A3O2	0.819185	-0.0467264	0.0226097	0.945262	0.380406	0.603093	0.891846	-0.24936	1.3403	high	test
TCGA-ET-A3BN	-0.711303	-0.422675	-0.286558	-0.65326	-0.44316	-0.955518	0.809208	-0.218248	2.75862	high	test
TCGA-DJ-A3UU	1.57407	-0.108791	-0.195938	0.0574903	-0.387911	0.691483	-0.312572	0.160225	0.0116405	low	test
TCGA-DJ-A3UQ	0.861144	-0.465502	-0.00367772	-0.459229	0.679354	2.40677	2.07352	-0.278906	0.00855783	low	test
TCGA-DJ-A3V3	0.670512	-0.282515	-0.286558	0.960088	-0.390317	-0.181145	-0.685082	-0.279219	0.707924	low	test
TCGA-DJ-A3US	2.2942	0.0909637	-0.286558	2.77337	-0.228339	0.651961	-1.03594	-0.303689	0.443366	low	test
TCGA-BJ-A0ZA	-0.157764	0.0916127	-0.286558	-0.65326	-0.575126	-0.812969	0.0706861	1.33642	1.92594	high	test
TCGA-EL-A3H5	0.149216	-0.818373	-0.286558	0.18761	1.33671	0.0490316	0.378968	-0.303689	0.99533	low	test
TCGA-EL-A3T9	-0.672952	-0.899124	0.96687	0.112733	0.828898	0.570637	1.89423	-0.15543	3.22207	high	test
TCGA-J8-A42S	-0.504548	-0.281013	-0.286558	-0.65326	3.04799	-0.949099	0.266626	-0.243793	4.11047	high	test
TCGA-EM-A3FM	-0.305064	-0.858547	-0.078985	-0.0976944	1.10312	0.849023	1.53173	-0.267677	0.951874	low	test
TCGA-ET-A40T	1.22221	-0.110546	0.0222604	1.83299	0.120256	0.795181	0.0918775	-0.276407	1.01721	low	test
TCGA-ET-A25J	-0.104036	-0.283079	-0.166085	-0.018301	-0.220174	-0.622295	1.50032	-0.303689	3.70033	high	test
TCGA-BJ-A28R	1.34317	-0.19917	-0.286558	-0.383426	-0.416879	0.363749	0.154116	-0.286415	0.0152319	low	test
TCGA-BJ-A3F0	-0.535828	0.593142	-0.286558	-0.65326	-0.575126	-0.354711	-1.03594	0.260276	0.621964	low	test
TCGA-QD-A8IV	0.219821	0.585132	-0.286558	-0.65326	-0.236933	-0.470681	-1.03594	-0.256798	0.202343	low	test
TCGA-EL-A3CN	1.90964	-0.70107	-0.12047	0.0786165	0.619393	0.668139	-0.0666956	-0.18987	0.0067976	low	test
TCGA-BJ-A291	-0.460309	2.15843	4.95358	-0.485675	-0.575126	-1.09665	-0.94794	7.33783	11.997	high	test
TCGA-EL-A3GY	-0.177679	-0.55066	0.391425	0.59468	-0.0154368	-0.370217	-0.184787	-0.282658	2.22429	high	test
TCGA-FE-A235	0.112115	-0.513991	0.213329	-0.45078	3.83322	-0.417531	0.255444	-0.226535	2.25586	high	test
TCGA-CE-A483	-0.601466	-0.181595	-0.219322	-0.472973	-0.400832	-0.483161	0.533714	-0.257729	1.86412	high	test
TCGA-EL-A3TB	0.403833	-0.472372	-0.210025	-0.247896	0.527933	0.743203	-0.833198	-0.303689	0.0194448	low	test
TCGA-E8-A432	-0.277856	0.552296	-0.126642	-0.437065	-0.0513062	1.10893	0.984287	-0.303689	0.425896	low	test
TCGA-DJ-A3VL	1.637	-0.119166	-0.286558	0.135751	-0.308478	1.97192	-0.93034	-0.303689	0.000357799	low	test
TCGA-ET-A3BS	1.60125	-0.826497	-0.286558	0.563982	-0.549251	2.01158	-0.253982	-0.303689	0.000789014	low	test
TCGA-BJ-A45G	-0.915898	0.872042	-0.286558	-0.239611	-0.533057	-0.965068	-0.513952	-0.121064	4.29483	high	test
TCGA-KS-A41I	-0.123327	-0.839315	-0.286558	-0.65326	-0.520558	-0.926878	-0.834322	-0.303689	0.187884	low	test
TCGA-DJ-A2PZ	-0.521439	0.115511	-0.286558	0.18562	-0.329875	0.172309	0.778322	-0.19443	2.66908	high	test
TCGA-DJ-A3V7	-0.769408	0.163752	-0.226029	0.577423	0.000704587	0.346094	-0.554045	-0.303689	2.08989	high	test
TCGA-EL-A3GO	0.542117	1.11705	-0.286558	-0.65326	-0.535538	0.156056	-0.84093	1.14632	0.157099	low	test
TCGA-MK-A4N7	-0.973106	-0.847272	-0.132096	-0.444448	-0.230515	-0.721313	-0.658653	-0.303689	1.00986	low	test
TCGA-DJ-A2Q4	0.458147	-0.883862	0.0756771	-0.087483	-0.489206	-0.519896	1.34446	-0.303689	1.09085	low	test
TCGA-CE-A13K	0.183708	-0.85079	-0.286558	-0.65326	0.29382	-0.643165	-0.503503	-0.303689	0.146209	low	test
TCGA-J8-A4HY	0.591099	0.58687	-0.286558	-0.0895245	-0.536469	-0.861022	-0.68598	-0.206927	0.811955	low	test
TCGA-DJ-A3V5	-0.248762	-0.276886	-0.0475435	-0.65326	1.0555	1.32916	0.747487	-0.261767	0.101131	low	test
TCGA-EL-A3H3	0.569741	-0.799211	-0.286558	-0.65326	-0.510599	1.26895	1.00361	-0.303689	0.00776063	low	test
TCGA-DE-A7U5	1.57637	-0.589769	0.241786	0.765744	4.97919	0.323548	0.413559	-0.116016	1.56997	high	test
TCGA-EL-A4K6	-1.63067	-0.000560062	-0.286558	-0.358276	-0.486646	-1.00231	-0.817438	-0.303689	3.80058	high	test
TCGA-EL-A3MY	-0.0941676	-0.832549	0.238488	0.0745957	4.38032	0.108165	2.20124	-0.303689	5.93514	high	test
TCGA-DJ-A3VA	0.503616	-0.25505	-0.223419	-0.317533	-0.442721	0.0168464	-0.79072	-0.303689	0.0453968	low	test
TCGA-E8-A3X7	-0.47299	-0.825102	-0.286558	-0.65326	-0.0436573	0.546291	1.25768	-0.303689	0.325689	low	test
TCGA-BJ-A0ZB	-1.14024	-0.31351	-0.236113	0.255051	-0.231028	-0.48679	-0.195315	-0.286415	3.79305	high	test
TCGA-BJ-A3PU	-0.733604	-0.784304	-0.286558	-0.314405	-0.575126	0.159509	2.00311	-0.303689	2.18069	high	test
TCGA-EM-A2CT	-0.00577068	2.42782	-0.286558	-0.65326	-0.531199	-0.829508	-1.03594	-0.275783	2.09916	high	test
TCGA-BJ-A192	-1.05786	0.379291	-0.286558	-0.275904	-0.536624	-0.648218	-1.03594	0.172703	2.38507	high	test
TCGA-E8-A414	0.502714	-0.0061168	0.0539157	0.259993	1.0612	2.02011	0.146009	-0.184407	0.03471	low	test
TCGA-FY-A3ON	1.04133	-0.847506	-0.0571626	-0.444448	-0.532902	0.642988	0.652117	0.0275428	0.0137257	low	test
TCGA-EL-A3CX	-1.32735	-0.910631	-0.195568	-0.65326	-0.34343	-0.943579	-0.524571	-0.303689	1.54823	high	test
TCGA-DJ-A4V2	-0.351228	-0.855959	-0.211883	0.313225	0.0586689	-0.423181	0.75267	-0.277969	2.86018	high	test
TCGA-DJ-A3VM	-0.319434	0.789958	-0.286558	-0.485675	-0.182449	-0.278849	-1.03594	-0.282345	0.592698	low	test
TCGA-H2-A422	-1.00652	-0.407044	-0.158383	-0.14274	-0.540199	-0.68626	0.807918	-0.303689	4.12567	high	test
TCGA-BJ-A4O9	-1.00346	1.03307	-0.286558	-0.65326	-0.465423	-0.561897	-1.03594	-0.303689	1.756	high	test
TCGA-ET-A39L	0.0513163	0.24478	-0.286558	-0.445503	-0.492374	-0.723923	-1.03594	-0.303689	0.377343	low	test
TCGA-DJ-A2PN	-0.0431004	-0.430625	-0.142297	0.467482	-0.187552	-0.0839677	-0.310445	-0.303689	0.994008	low	test
TCGA-E3-A3DY	1.10712	-0.443598	-0.215228	0.267896	-0.323344	0.469526	-0.487838	-0.279219	0.0283834	low	test
TCGA-DJ-A2Q3	1.35791	-0.201353	1.97037	0.956383	0.162631	0.827509	1.04722	-0.303689	0.568648	low	test
TCGA-ET-A3DP	-0.36789	-0.397201	0.0649847	-0.078301	0.933622	-0.535791	-0.309879	-0.253697	1.9135	high	test
TCGA-EL-A4JW	0.39214	-0.31047	-0.21114	-0.45078	1.51866	-0.847858	-0.748819	1.47604	1.25673	high	test
TCGA-E8-A415	0.475252	0.728891	-0.231628	0.0605109	-0.352255	0.346221	0.851618	-0.103282	1.08903	low	test
TCGA-ET-A3DU	1.70392	-1.00411	-0.129913	0.684353	-0.0614088	0.358935	0.00984255	-0.231764	0.0343004	low	test
TCGA-DJ-A3UZ	1.31856	0.931684	-0.286558	-0.0497847	-0.341369	0.921413	-0.832877	0.665422	0.0225214	low	test
TCGA-EL-A4K4	-0.194724	-0.771076	-0.286558	0.379885	4.02287	0.946933	0.140289	-0.303689	1.42903	high	test
TCGA-ET-A39I	-1.48821	0.345294	-0.201493	-0.65326	-0.529189	-1.09665	-0.71722	-0.303689	3.54365	high	test
TCGA-DJ-A1QG	-0.795165	0.309051	-0.286558	-0.65326	-0.526872	-0.804639	-0.613977	-0.303689	1.50451	high	test
TCGA-BJ-A0YZ	-1.24039	2.78158	-0.21114	-0.65326	-0.575126	-0.848705	-1.03594	-0.0308303	5.81512	high	test
TCGA-EL-A3ZP	1.81961	-0.90032	1.01207	-0.265522	0.124975	1.52559	0.230867	-0.278594	0.000725302	low	test
TCGA-DJ-A13T	0.0800858	-0.397201	-0.124463	0.600426	-0.53089	-0.474291	-0.727472	0.167826	1.35828	high	test
TCGA-EL-A3CP	-0.89865	-0.243923	-0.194089	-0.406531	1.52309	0.930083	-0.440825	-0.272039	0.339313	low	test
TCGA-EM-A3O7	-1.01284	-0.253006	-0.204458	-0.65326	-0.143898	-0.826988	-0.491915	-0.303689	1.66129	high	test
TCGA-EL-A3H1	-0.832993	1.62782	-0.286558	-0.273827	-0.461863	-0.975552	-0.845225	0.458004	5.20991	high	test
TCGA-IM-A3U2	-0.851156	-0.76812	-0.178587	-0.65326	0.168721	-0.175092	0.2661	-0.303689	0.807122	low	test
TCGA-EM-A2CU	0.748758	-0.900559	-0.286558	-0.65326	-0.423084	0.150936	-0.477885	-0.254007	0.00781605	low	test
TCGA-ET-A3BX	-0.469619	-0.884575	-0.127732	-0.65326	-0.408262	-0.486064	1.51798	-0.303689	1.6176	high	test
TCGA-EL-A3ZL	0.0542761	-0.514608	-0.112861	-0.418103	-0.393152	-0.553101	-0.266634	-0.303689	0.336699	low	test
TCGA-DJ-A13U	0.143657	0.00212977	-0.215228	-0.274866	-0.257904	-1.09665	-0.615713	-0.303689	1.07897	low	test
TCGA-EL-A4JZ	1.79421	-0.235242	-0.286558	0.522593	1.55859	0.86503	0.481604	-0.277344	0.0761107	low	test
TCGA-BJ-A45D	-0.854765	-0.286087	-0.286558	-0.470858	-0.151924	-0.0608179	-0.344448	-0.303689	0.683502	low	test
TCGA-ET-A2MX	-1.43691	0.305622	-0.286558	-0.65326	-0.313058	-0.725933	0.0700446	-0.303689	3.8182	high	test
TCGA-CE-A482	-0.327008	-0.651533	0.357044	0.149738	-0.103301	0.356525	0.847646	-0.303689	1.20424	high	test
TCGA-BJ-A0ZH	-0.347719	-0.719283	-0.180798	0.173672	-0.490261	-0.128465	0.632638	-0.24936	1.56851	high	test
TCGA-EM-A3ST	-1.35134	-0.689586	-0.286558	-0.65326	-0.528262	-0.441995	0.447348	-0.303689	1.94464	high	test
TCGA-BJ-A290	-0.747488	-0.689366	-0.217088	-0.466628	0.0215011	-0.656987	-0.558467	-0.303689	0.903661	low	test
TCGA-FY-A4B4	0.0798203	-0.0697809	-0.0807793	0.422799	-0.360851	0.318006	0.256081	-0.279844	0.951025	low	test
TCGA-FY-A4B3	-0.75382	-0.167908	1.92624	-0.438119	1.99798	0.544885	0.300625	-0.276095	1.66566	high	test
TCGA-FY-A3RA	-0.795037	0.127057	-0.286558	-0.420208	-0.575126	-0.949983	-0.711175	-0.303689	1.93736	high	test
TCGA-DJ-A2QB	-0.66241	0.982651	-0.221184	-0.307111	-0.575126	-1.09665	-0.00469228	-0.303689	4.69122	high	test
TCGA-DE-A0Y2	-0.327365	-0.410597	-0.286558	-0.439174	-0.448587	-0.596655	0.862893	-0.303689	1.73171	high	test
TCGA-DJ-A3VG	-0.990087	-0.478653	-0.286558	-0.65326	-0.305252	-0.995306	-0.874321	0.189714	1.42401	high	test
TCGA-E8-A434	-0.509909	0.778704	-0.286558	-0.0711648	0.0517122	0.23769	1.39694	-0.253387	3.96688	high	test
TCGA-DJ-A2Q6	0.687745	-0.360139	-0.17086	-0.0426673	-0.232438	1.06256	0.228247	-0.303689	0.0268806	low	test
TCGA-DJ-A2Q1	-0.07909	-0.943519	-0.180429	1.66953	1.40774	4.16253	0.900174	-0.108014	0.0325256	low	test
TCGA-EM-A2P3	0.063466	-0.36072	-0.124099	-0.433902	0.54092	0.497785	1.36382	-0.303689	0.560331	low	test
TCGA-EL-A3CO	1.12132	0.549586	-0.286558	4.10364	3.63983	0.786315	0.288642	3.95933	15.332	high	test
TCGA-E8-A44M	2.75943	-0.701512	-0.219322	0.867091	-0.185683	2.94091	1.41566	-0.21243	0.000357672	low	test
TCGA-EL-A3ZK	0.322985	-0.546073	-0.231254	-0.505818	0.25125	0.021973	-0.0191987	-0.303689	0.10971	low	test
TCGA-EM-A3FJ	0.0329733	-0.1264	-0.216716	-0.65326	-0.537401	-0.120057	0.359881	-0.303689	0.28159	low	test
TCGA-E8-A44K	0.324223	-0.75588	-0.286558	0.00398654	-0.351149	-0.519712	0.881322	-0.303689	1.11013	low	test
TCGA-KS-A4IC	-0.614245	-0.0925223	-0.131368	-0.443393	-0.532747	0.0615821	-0.739582	-0.303689	0.275172	low	test
TCGA-EM-A1YB	-1.00181	4.41824	-0.231254	-0.65326	-0.575126	-1.00253	-1.03594	-0.303689	8.11105	high	test
TCGA-DJ-A2PT	0.279717	-0.910871	0.681115	-0.114053	1.21919	0.820433	3.17589	-0.303689	1.94719	high	test
TCGA-EL-A3GW	-0.605517	-0.162526	-0.286558	-0.65326	-0.278363	-0.851248	-0.932024	-0.202655	0.749107	low	test
TCGA-BJ-A0Z2	0.185354	0.2553	-0.286558	-0.65326	-0.51121	-0.546199	-1.03594	-0.303689	0.144876	low	test
TCGA-ET-A2MY	-0.981157	-0.284959	-0.215228	-0.0905454	-0.164285	-0.101327	0.214487	-0.303689	2.25605	high	test
TCGA-EL-A3T8	-0.198563	-0.38955	0.186664	0.813721	-0.530271	-0.0620307	0.19379	-0.275159	2.5025	high	test
TCGA-L6-A4ET	-1.15679	-0.0462126	0.0466341	-0.65326	-0.355162	-0.685667	-0.810279	-0.303689	1.43667	high	test
TCGA-ET-A25P	-0.0260773	1.29573	-0.286558	-0.65326	-0.532128	-0.835398	0.0531833	0.224793	2.53113	high	test
TCGA-E3-A3E5	-0.529103	-0.0189604	-0.0446981	-0.65326	-0.53058	-1.09665	-0.245549	-0.303689	1.70657	high	test
TCGA-DJ-A3V8	-0.67648	-0.477031	-0.173434	-0.500514	-0.426557	0.283303	0.581432	-0.303689	0.546136	low	test
TCGA-DJ-A2Q9	1.24638	-0.389158	0.496433	1.45237	1.72036	3.03827	2.18882	-0.303689	0.179011	low	test
TCGA-EL-A3CV	2.10279	-0.937684	0.0729207	1.85431	5.54626	2.21599	-0.109142	-0.277969	0.114336	low	test
TCGA-J8-A3NZ	0.252189	-0.309521	-0.286558	-0.133511	-0.504653	-0.324852	-0.225338	-0.303689	0.337971	low	test
TCGA-EM-A3SX	-0.0696119	-0.0713368	-0.286558	-0.420208	-0.394998	-0.440926	-0.808165	-0.303689	0.284691	low	test
TCGA-DJ-A3VI	-0.0876889	-0.73516	-0.286558	-0.65326	-0.458903	-0.742477	-0.640935	-0.303689	0.182186	low	test
TCGA-DE-A2OL	-1.14839	1.93	-0.159849	-0.65326	-0.473759	-1.09665	-0.946409	2.24541	7.08009	high	test
TCGA-FY-A3I4	0.70381	0.331892	2.02162	-0.65326	2.30211	1.05541	1.88613	0.695148	0.985889	low	test
TCGA-EL-A3GQ	0.48804	0.00783627	0.631769	-0.234437	0.144319	-0.38983	0.55348	0.529397	1.42769	high	test
TCGA-EL-A4JV	-0.853384	0.133449	-0.286558	-0.65326	-0.575126	-0.651721	-0.906546	-0.271416	0.890155	low	test
TCGA-EL-A3T3	-0.660055	-0.706609	0.707154	-0.301903	-0.339859	-0.67679	0.96535	-0.303689	2.98698	high	test
TCGA-CE-A3ME	0.108055	0.473902	-0.198159	-0.415998	-0.349216	-0.430795	-1.03594	-0.303689	0.301802	low	test
TCGA-DJ-A3VK	-0.357904	-0.100731	-0.286558	-0.65326	-0.330148	-0.960621	-0.823299	-0.248741	0.700975	low	test
TCGA-BJ-A0Z9	-0.547108	-0.826264	-0.286558	-0.65326	-0.517334	-0.594183	1.1147	1.17559	2.40386	high	test
TCGA-E3-A3E3	-0.377786	-0.221816	-0.220439	-0.476147	-0.470032	-0.321294	-0.858389	-0.303689	0.268553	low	test
TCGA-BJ-A18Z	0.184143	-0.653705	-0.177482	0.200536	-0.51626	0.190767	0.658991	-0.228995	0.559043	low	test
TCGA-FE-A233	-0.449087	-0.513785	-0.2052	-0.43601	-0.406115	-1.02708	-0.366535	-0.303689	1.24885	high	test
TCGA-FE-A236	-0.544487	1.49063	-0.286558	-0.477206	-0.372572	-0.77674	-0.943623	-0.281094	2.51438	high	test
TCGA-4C-A93U	0.966385	-0.900799	0.0866828	-0.393922	4.36414	0.924705	1.84138	-0.270481	0.458717	low	test
TCGA-BJ-A28Z	2.0631	-0.744148	-0.227521	1.75501	-0.203716	1.3079	1.42479	-0.303689	0.180417	low	test
TCGA-KS-A4I9	-0.419772	-0.614681	-0.286558	-0.464513	-0.575126	0.0458473	-0.142689	-0.303689	0.209995	low	test
TCGA-DJ-A13M	-1.45134	-0.0864265	-0.0940836	-0.65326	-0.471521	-0.135025	-1.03594	-0.303689	0.722837	low	test
TCGA-ET-A3BP	-0.608778	-0.0103345	-0.286558	-0.65326	-0.152046	0.225375	-0.853545	-0.280469	0.15225	low	test
TCGA-EL-A3TA	0.405485	0.60312	-0.0230717	2.0711	1.27901	1.36275	-0.569764	-0.257419	2.53492	high	test
TCGA-IM-A3U3	0.26963	-0.607416	-0.172331	-0.65326	-0.341506	0.348642	0.287819	-0.303689	0.0467013	low	test
TCGA-EM-A2CP	2.25852	0.193232	-0.286558	1.82359	-0.575126	1.95853	-1.03594	-0.278281	0.00511296	low	test
TCGA-EM-A22L	-1.43613	-0.264359	-0.286558	-0.65326	-0.472267	-1.09665	-0.861852	-0.259592	2.36833	high	test
TCGA-DE-A4M9	-1.15388	2.78384	-0.286558	-0.65326	-0.374254	-1.09665	-0.0919358	4.37787	11.9479	high	test
TCGA-DJ-A3UK	-0.336358	0.466489	-0.286558	-0.65326	-0.481538	-0.434522	-0.708273	-0.303689	0.510558	low	test
TCGA-EL-A3T0	0.125649	-0.0176054	-0.214485	0.275793	0.723133	-0.543034	-0.267673	-0.0885402	2.25581	high	test
TCGA-ET-A3BW	-0.632998	-0.344694	-0.286558	-0.65326	-0.520097	-0.765877	-1.03594	-0.303689	0.437273	low	test
TCGA-EL-A3ZQ	-1.115	-0.830685	-0.286558	-0.427579	-0.0995214	-1.09665	1.10852	-0.303689	4.78889	high	test
TCGA-E8-A413	0.995271	-0.118285	-0.0714582	0.108725	0.903645	0.965036	1.27001	0.0973565	0.277491	low	test
TCGA-DJ-A3V6	0.570864	-0.299667	-0.286558	-0.265522	-0.575126	0.56379	1.7137	-0.156031	0.293319	low	test
TCGA-FK-A3SG	-0.84081	0.154588	-0.159482	-0.48144	0.00601205	-0.884132	0.247516	-0.303689	3.61713	high	test
TCGA-DJ-A2Q0	-0.78166	3.57147	-0.286558	-0.65326	-0.575126	-0.830979	-1.03594	-0.303689	5.63657	high	test
TCGA-DE-A4MA	-1.26805	-0.92219	0.26512	-0.2086	-0.10141	1.47571	1.75205	-0.246266	0.870572	low	test
TCGA-EL-A3CY	2.04421	-0.770848	1.11189	10.8014	2.16168	3.32115	0.0133156	-0.280782	19.4796	high	test
TCGA-FE-A3PB	1.22044	-0.702398	-0.197419	-0.180766	3.58675	0.635784	0.244913	-0.272975	0.099618	low	test
TCGA-EM-A3AR	0.72417	1.0948	-0.286558	-0.177678	-0.575126	-0.307958	0.0942912	-0.303689	0.783866	low	test
TCGA-KS-A4I1	-0.892143	-0.828125	9.87805	-0.65326	-0.462456	1.64325	-1.03594	-0.303689	0.0305602	low	test
TCGA-EL-A3ZG	-0.935833	2.07814	-0.286558	-0.65326	0.933499	-0.78559	-0.946229	-0.174416	4.90639	high	test
TCGA-EM-A2CO	-1.30345	0.704381	-0.286558	-0.65326	-0.547999	-0.55684	-0.331679	-0.218861	2.92915	high	test
TCGA-BJ-A2P4	-1.15215	-0.519138	-0.286558	-0.65326	-0.523789	0.0562527	-0.789415	-0.271104	0.266699	low	test
TCGA-EM-A4FU	-0.151077	-0.0839922	-0.286558	-0.65326	-0.498426	-0.576758	-0.546519	-0.287355	0.331417	low	test
TCGA-EM-A3SU	0.738055	-0.755654	0.976658	0.260981	-0.463049	0.263447	1.74016	-0.279531	0.784466	low	test
TCGA-EM-A4G1	-0.253743	0.935067	-0.286558	0.00904544	-0.575126	-0.954632	1.81861	-0.246266	7.3542	high	test
TCGA-KS-A4IB	-1.02857	-0.477031	-0.286558	-0.45078	-0.417167	-0.0509874	-1.03594	-0.303689	0.322731	low	test
TCGA-EM-A2OY	-0.763927	1.89311	-0.241726	-0.65326	-0.575126	-1.02069	-1.03594	-0.288295	3.44477	high	test
TCGA-ET-A39T	-0.619485	0.994751	-0.286558	-0.65326	-0.33657	-0.651721	-0.906546	-0.303689	1.43584	high	test
TCGA-EM-A3FN	-0.974742	0.193855	-0.286558	-0.65326	-0.400974	-0.654645	-0.815387	-0.208761	1.3038	high	test
TCGA-FY-A3NM	-0.718801	2.43035	-0.286558	-0.65326	-0.546592	-1.09665	-0.961463	7.10321	10.9215	high	test
TCGA-EM-A1CT	0.518422	-0.546073	-0.286558	0.996139	-0.350873	-0.0378936	-0.538335	-0.303689	0.682165	low	test
TCGA-EM-A4FR	-0.91839	-0.680788	-0.286558	-0.65326	-0.450056	-0.861235	-0.968341	-0.287355	0.634475	low	test
TCGA-FE-A231	-0.987179	-0.498407	-0.286558	0.465543	-0.545499	0.679674	0.481942	-0.303689	1.75687	high	test
TCGA-EL-A3H4	-0.530692	0.288407	-0.286558	-0.65326	-0.500397	-0.865925	0.796515	-0.0944288	3.20247	high	test
TCGA-FE-A238	0.167095	-0.675524	-0.220811	0.363259	-0.470627	-0.0166774	0.34105	-0.303689	0.738684	low	test
TCGA-EM-A3AQ	-0.505868	-0.420294	-0.207797	-0.442338	-0.450645	-0.837716	-0.6557	-0.303689	0.839933	low	test

[truncated: 3 more sheets: Supplementary Table S11, Supplementary Table S12, Supplementary Table S13]
